# Supplementary material for: Allosteric regulation of glycogen breakdown by the second messenger cyclic di-GMP
Source: Nat Commun. 2022 Oct 3;13:5834. doi: 10.1038/s41467-022-33537-w (PMC9530166; doi:10.1038/s41467-022-33537-w)
Supplement: Supplementary file 4 — Supplementary Table 2 [file 41467_2022_33537_MOESM4_ESM.xlsx]

## Sheet: Sheet1
	index	name	feature.product	feature.genome_name	feature.genome_id	feature.accession	feature.aa_sequence	length
13	14	fig|1003195.29.peg.4697	Limit dextrin alpha-1,6-maltotetraose-hydrolase (EC 3.2.1.196)	Streptomyces cattleya NRRL 8057 = DSM 46488	1003195.29	CP003219	MQVWPGHAYPLGATYDGAGTNFAVFSEVAERIELCLLHDDGSETAVELRETDAFVRHAYLPGVMPGQRYGFRVHGPYDPARGHRCNSAKLLLDPYAKAMSGAIDWHEAVYGYRFDRPDARNDLDSAPHTMASVVVNPFFDWSEDRAPRIDYHRTVLYEAHVKGLTMRHPGLPEEIRGTYAALAHPAVIEHLVELGVTALELMPVHQFVTDNRLTDAGLANYWGYNTIGFFAPHNAYSSMGDRGQQVLEFKTAVRALHMAGIEVILDVVYNHTAEGNHLGPTLCFKGLDNASYYRLGADPRYYTDTTGTGNSLLMRSPHTLQMIMDSLRYWVTEMHVDGFRFDLASTLARQFHEVDRLSSFFDLVQQDPVVSQVKLIAEPWDVGEGGYQVGNFPPLWTEW…	710
170	172	fig|1964449.3.peg.6121	Limit dextrin alpha-1,6-maltotetraose-hydrolase (EC 3.2.1.196)	Streptomyces sp. 3211 strain 3211	1964449.3	CP020039	MQVWPGQAYPLGATYDGAGTNFAVYSEAARRIELCLLHDDGSESAVELRETDAFVRHAYLPGVMPGQRYGFRVHGPYEPERGRRCNPAKLLLDPYARAISGRVSWNEAVYGYHFGRPDSRNDLDSAPHTMSSVVVNPYFDWANDRPPRHEYHHTVLYEAHVKGLTMRHPDLPEELRGTYGALAHPAVIGHLTKLGVTALELMPVHQFVNDHRLVNDGLSNYWGYNTIGFFAPHNGYASGDRGQQVLEFKSAVRALHEAGIEVILDVVYNHTAEGNHLGPTLSFRGLDNASYYRLAEDPRHYMDTTGTGNSLLMRSPHVLQLIMDSLRYWVTEMHVDGFRFDLAATLARQFHEVDRLSSFFDLVQQDPVVSQVKLIAEPWDLGEGGYQVGNFPPLWTEWN…	704
191	194	fig|1894.18.peg.4146	Limit dextrin alpha-1,6-maltotetraose-hydrolase (EC 3.2.1.196)	Streptomyces aureofaciens strain DM-1	1894.18	CP020567	MQVWPGKPYPLGATYDGAGTNFAVFSESADRIELCLLDEDGSETAVELRETDAFVRHAYLPGVQPGQRYGFRVHGPYNPGLGQRHNSAKLLLDPYAKAMSGHIDWDESVYGYHFGAPERRNDLDSAPHTMHSVVINPYFDWGTDHPPRTDYHRTVIYEAHVKGLTQLHPGIPEEIRGTYAGLAHPAVIEHLAKLGVTAIELMPVHQFVRDHRLRDLGLANYWGYNTIGFFAPHSSYSSGGDRGQQVQEFKSMVKALHAAGIEVILDVVYNHTAEGNHLGPTLSLRGLDNVSYYRLAQDQRFYEDTTGTGNSLLMRSPHVLQLIMDSLRYWVTEMHVDGFRFDLAATLARQFHEVDRLSSFFDLVQQDPVVSQAKLIAEPWDLGEGGYQVGNFPPLWTEW…	715
208	211	fig|1403539.3.peg.2095	Limit dextrin alpha-1,6-maltotetraose-hydrolase (EC 3.2.1.196)	Streptomyces lydicus A02	1403539.3	CP007699	MQVWPGQMYPLGASYDGAGTNFAVFSEAARRIELCLLHDDGSETAVELRESDAFVRHAYLPGVMPGQRYGFRVHGPYEPGLGHRCNSAKLLLDPYARAMSGRIDWGEAVYGYHFGRPEARNDLDSAPHSMASVVVNPYFDWGDDRPPRTAYHETVLYEAHVKGLTMLHPELPEELRGTYAALAHPAVIDHLTKLGVTALELMPVHQFVQDHRLVDAGLTNYWGYNTIGFFAPHNAYASWGDRGQQVLEFKTAVRALHRAGIEVILDVVYNHTAEGNHLGPTLSFRGLDNASYYRLTDDKRYYMDTTGTGNSLLMRSPHVLQLVMDSLRYWVQEMHVDGFRFDLAATLARQFHEVDRLSSFFDLVHQDPVVSRVKLIAEPWDLGEGGYQVGNFPPLWTEW…	722
210	214	fig|1888.11.peg.763	Limit dextrin alpha-1,6-maltotetraose-hydrolase (EC 3.2.1.196)	Streptomyces albus strain BK3-25	1888.11	CP016825	MQVWPGQAYPLGATYDGAGTNFALFSEAAHRVELCLVHDDGSETAVEMRETDAFVRHAYLPGIMPGQRYGFRVHGPYEPGRGQRCNSAKLLLDPYAKAVSGSVSWGEEVYGYHFRAPERRNDLDSAPHTMTSVVVNPYFDWGDDRAPRTDYHRTVIYEAHVKGLTMRHPALPEELRGTYAALAHPAILEHLTELGVTAIELMPVHQFVNDHRLVDMGLNNYWGYNTIGFFAPHNAYASWGDRGQQVLEFKSAVRALHEAGIEVILDVVYNHTAEGNHLGPTLSFKGLDNSSYYRLAEDPRYYTDTTGTGNSLLMRSPHVLQLIMDSLRYWVTEMHVDGFRFDLAATLARQFHEVDRLSSFFDLVQQDPVVSQVKLIAEPWDVGEGGYQVGNFPPLWTEW…	702
211	215	fig|1888.4.peg.729	Limit dextrin alpha-1,6-maltotetraose-hydrolase (EC 3.2.1.196)	Streptomyces albus DSM 41398	1888.4	CP010519	MQVWPGQAYPLGATYDGAGTNFALFSEAAHRVELCLVHDDGSETAVEMRETDAFVRHAYLPGIMPGQRYGFRVHGPYEPGRGQRCNSAKLLLDPYAKAVSGSVSWGEEVYGYHFRAPERRNDLDSAPHTMTSVVVNPYFDWGDDRAPRTDYHRTVIYEAHVKGLTMRHPALPEELRGTYAALAHPAILEHLTELGVTAIELMPVHQFVNDHRLVDMGLNNYWGYNTIGFFAPHNAYASWGDRGQQVLEFKSAVRALHEAGIEVILDVVYNHTAEGNHLGPTLSFKGLDNSSYYRLAEDPRYYTDTTGTGNSLLMRSPHVLQLIMDSLRYWVTEMHVDGFRFDLAATLARQFHEVDRLSSFFDLVQQDPVVSQVKLIAEPWDVGEGGYQVGNFPPLWTEW…	702
224	228	fig|1561022.5.peg.1904	Limit dextrin alpha-1,6-maltotetraose-hydrolase (EC 3.2.1.196)	Streptomyces sp. CCM_MD2014	1561022.5	CP009754	MQVWPGEAYPLGATYDGAGTNFAVFTEAADRVELCLLHDDGSETAIELRESDAFVRHAYVPGVMPGQRYGYRVHGPYAPERGLRCNSAKLLLDPYARAISGAVQWGEEVYGYHFGQPERRNDLDSAPHTMTSVVVNPYFDWGDDRRPRTEYHHTVIYEAHVKGLTMRHPGLPEELRGTYAALAHPALIEHLTGLGVTALELMPVHQFVNDHRLVDMGLNNYWGYNTVGFFAPHNAYASWGDRGQQVLEFKSAVKALHEAGIEVILDVVYNHTAEGNHLGPTLSFKGLDNPSYYRLADDPRYYMDTTGTGNSLLMRSPHVLQMIMDSLRYWVTEMHVDGFRFDLAATLARQFHEVDRLSSFFDLVQQDPVVSQVKLIAEPWDVGEGGYQVGNFPPLWTEW…	702
287	294	fig|1214242.5.peg.5851	Limit dextrin alpha-1,6-maltotetraose-hydrolase (EC 3.2.1.196)	Streptomyces collinus Tu 365	1214242.5	CP006259	MSMQVWPGEAYPLGATYDGAGTNFAVFTEAANRVELCLLHDDGSETAVELRESDAFVRHAYLPGVMPGQRYGFRVHGPYDPGRGQRCNSAKLLLDPYAKAVSGSVRWGEEVYGYHFGDPERRNDLDSAPHTMTSVVINPYFDWGDDRPPRTDYHHTVIYEAHVKGLTMRHPGLPEELRGTYAALAHPAIIEHLTKLGVTALELMPVHQFVNDHRLVDMGLNNYWGYNTIGFFAPHNAYASWGDRGQQVLEFKSAVRALHEAGIEVILDVVYNHTAEGNHLGPTLSFKGIDNASYYRLTDDPRYYMDTTGTGNSLLMRSPHVLQLIMDSLRYWVTDMHVDGFRFDLAATLARQFHEVDRLSSFFDLVQQDPVVSQVKLIAEPWDVGEGGYQVGNFPPLWT…	704
576	592	fig|1343740.8.peg.129	Limit dextrin alpha-1,6-maltotetraose-hydrolase (EC 3.2.1.196)	Streptomyces rapamycinicus NRRL 5491	1343740.8	CP006567	MQVWPGQAYPLGATYDGAGTNFAVFSEAAVRIELCLLHDDGSETAVELRESDAFVRHAYLPGIMPGQRYGFRAHGPYEPELGHRCNSAKLLLDPYAKAISGRIDWGEEVYGYHFGRPDKRNDLDSAPHTMASVVVNPYFDWGDDRPPRTDYHRMVIYEAHVKGLTMRHPRLPEELRGTYAALAHPAIIEHLTELGVTTLELMPVHQFVHDHRLTDEGLTNYWGYNTIGFFAPHNAYASWGDRGQQVLEFKSAVRALHQAGIEVILDVVYNHTAEGNHLGPTLSFRGLDNASYYRLTEDRRYYMDTTGTGNSLLMRSPHVLQLIMDSLRYWVTEMHVDGFRFDLAATLARQFHEVDRLSSFFDLVQQDPVVSQVKLIAEPWDVGEGGYQVGNFPPLWTEW…	714
601	617	fig|1912.5.peg.7987	Limit dextrin alpha-1,6-maltotetraose-hydrolase (EC 3.2.1.196)	Streptomyces hygroscopicus strain XM201	1912.5	CP018627	MQVWPGQAYPLGATYDGAGTNFAVFSEAAVRIELCLLHDDGSETAVELRESDAFVRHAYLPGIMPGQRYGFRAHGPYEPESGHRCNSAKLLLDPYAKAISGRIGWGEEVYGYHFGRPDKRNDLDSAPHTMASVVVNPYFDWGDDRPPRTDYHRTVIYEAHVKGLTMRHPRLPEELRGTYAALAHPAIIEHLTELGVTTLELMPVHQFVHDHRLADAGLANYWGYNTIGFFAPHNAYASWGDRGQQVLEFKSAVRALHQAGIEVILDVVYNHTAEGNHLGPTLSFRGLDNASYYRLTEDRRYYMDTTGTGNSLLMRSPHVLQLIMDSLRYWVAEMHVDGFRFDLAATLARQFHEVDRLSSFFDLVQQDPVVSQVKLIAEPWDVGEGGYQVGNFPPLWTEW…	714
604	622	fig|1914992.5.peg.7085	Limit dextrin alpha-1,6-maltotetraose-hydrolase (EC 3.2.1.196)	Streptomyces sp. DUT11	1914992.5	CP025511	MQVWPGHAYPLGATYDGAGTNFAVFSEAAHRIELCLLHDDGSETAVELRETDAFVRHAYLPGVMPGQRYGFRVHGPYEPQHGQRCNSAKLLLDPYARAIAGQIEWGEAVYGYPFGRPDARNDLDSAPHTMTSVVVNPYFDWGDDRRPRTDYHRTVIYEAHVKGLTMLHPGLPPELRGTYAGLAHPEIIAHLTELGVTAIELMPIHQFVQDHRLADMGLANYWGYNTIGFFAPHNAYASWGERGEQVLEFKQAVKALHQAGIEVILDVVYNHTAEGNHLGPTLSFRGLDNASYYRLTDDQRYYMDTTGTGNSLLMRSPHVLQMIMDSLRYWVTEMHVDGFRFDLAATLARQFHEVDRLSSFFDLVQQDPVVSQVKLIAEPWDVGEGGYQVGNFPPLWTEW…	709
693	716	fig|1935.7.peg.6096	Limit dextrin alpha-1,6-maltotetraose-hydrolase (EC 3.2.1.196)	Streptomyces violaceoruber strain S21	1935.7	CP020570	MQVWPGHAYPLGATYDGAGTNFAVFSEAAHRIELCLLHDDGSETAVELRETDAFVRHAYLPGVMPGQRYGFRVHGPYEPQNGQRCNSAKLLLDPYARAVAGKIDWGEAVYGYPFGKPDERNDLDSAPHTMSSVVVNPYFDWGDDRLPRTDYHRTVIYEAHVKGLTMLHPGLPPEMRGTYAGLAHPEVIAHLTELGVTAIELMPVHQFVQDHRLADMGLANYWGYNTIGFFAPHNTYASWGDRGEQVLEFKQAVKALHQAGIEVILDVVYNHTAEGNHLGPTLSFRGLDNASYYRLTDDQRYYMDTTGTGNSLLMRSPHVLQMIMDSLRYWVTEMHVDGFRFDLAATLARQFHEVDRLSSFFDLVQQDPVVSQVKLIAEPWDVGEGGYQVGNFPPLWTEW…	709
735	760	fig|164348.7.peg.2422	Limit dextrin alpha-1,6-maltotetraose-hydrolase (EC 3.2.1.196)	Streptomyces puniciscabiei strain TW1S1	164348.7	CP017248	MQVWPGEAYPLGATYDGAGTNFAVFTEAADRVELCLLHDDGSETAVELRESDAFVRHAYVPGVMPGQRYGFRVHGPYDPGRGLRCNSAKLLLDPYAKAVSGTVRWGEEVYGYHFGAPDRRNDLDSAPHTMASVVINPYFDWGDDRPPRTGYHHTVIYEAHVKGLTMRHPGLPEELRGTYAALAHPALIEHLTKLGVTALELMPVHQFVNDHRLADMGLSNYWGYNTIGFFAPHNAYASWGDRGQQVLEFKSAVRALHEAGIEVILDVVYNHTAEGNHLGPTLSFKGIDNPRYYRLTDDPRYYMDTTGTGNSLLMRSPHVLQLIMDSLRYWVTEMHVDGFRFDLAATLARQFHEVDRLSSFFDLVQQDPVVSQVKLIAEPWDVGEGGYQVGNFPPLWTEW…	703
774	799	fig|1661.35.peg.173	Limit dextrin alpha-1,6-maltotetraose-hydrolase (EC 3.2.1.196)	Trueperella pyogenes strain Arash114	1661.35	CP028833	MEIWPGKPYPLGATFDGTGTNFAIFSSVAEMIELCLIDDDGKESRVELREVDAFVWHCYLPGIRPGQRYGFRVHGPFDPENGHRCDPSKILLDPYAKAIEGQVDNHQANFSYDFHDHTQRAQLDSLGHTMLSVVVNPFFDWGHDRPPKHEYHNTIIYEAHLKGMTALHPDIPEDLRGTYMGMAHPAMVNYLKDLGITAVELMPIHQFVNDTSLQDKGLSNYWGYNTIGFFAPQNTYSSSGEVGSQVEEFKAMVKAYHAADIEVILDVVYNHTAEGNHMGPTLSFRGIDNRAYYRLVDGDLAHYFDTTGTGNSLNMSSPHSLQLIMDSLRYWVVDMHVDGFRFDLASTLARELHAVDKLSAFFDIIQQDPIISQVKLIAEPWDVGEGGYNVGEFPPLWTE…	748
832	857	fig|1751294.3.peg.5863	Limit dextrin alpha-1,6-maltotetraose-hydrolase (EC 3.2.1.196)	Streptomyces sp. 4F	1751294.3	CP013142	MQVWPGEAYPLGATYDGAGTNFAVFTEAADRVELCLLHDDGSETAVELRESDAFVRHAYLPGVMPGQRYGFRVHGPYAPERGLRCNSAKLLLDPYARAISGSIQWGEEVYGYHFDDPGRRNDLDSAPHTMTSVVVNPYFDWGDDRRPRTEYHHTVIYEAHVKGLTMRHPGLPEELRGTYAGLAHPAIIEHLTELGVTALELMPVHQFVNDHRLVDMGLNNYWGYNTIGFFAPHNAYASWGDRGQQVLEFKSAVKALHEAGIEVILDVVYNHTAEGNHLGPTLSFKGLDNPSYYRLAEDPRYYMDTTGTGNSLLMRSPHVLQMIMDSLRYWVTEMHVDGFRFDLAATLARQFHEVDRLSSFFDLVQQDPVVSQVKLIAEPWDVGEGGYQVGNFPPLWTEW…	714
942	971	fig|2094021.4.peg.1577	Limit dextrin alpha-1,6-maltotetraose-hydrolase (EC 3.2.1.196)	Streptomyces sp. WAC00288	2094021.4	CP027022	MQVWPGQAYPLGATYDGAGTNFAVFSEAAHRIELCLLHDDGSETAVELRETDAFVRHAYLPGVMPGQRYGFRVHGPYAPERGLRCNPAKLLLDPYARAMSGRIEWSEAVYGYPFGKPDARNDLDSGPHTMASVVVNPYFDWGDDRRPRTEYHHTVIYEAHVKGLTMLHPDLPEELRGTYAGLAHPSVIGHLKELGVTALELMPVHQFVNDHRLADAGLSNYWGYNTIGFFAPHNAYASWGDRGQQVLEFKSAVRALHQAGIEVILDVVYNHTAEGNHLGPTLSFKGLDNPSYYRLVDDAPAHYFDTTGTGNSLLMRSPHVLQMIMDSLRYWVTEMHVDGFRFDLAATLARQFHEVDRLSSFFDLVQQDPVVSQVKLIAEPWDVGEGGYQVGNFPPLWTE…	707
983	1014	fig|54571.16.peg.5982	Limit dextrin alpha-1,6-maltotetraose-hydrolase (EC 3.2.1.196)	Streptomyces venezuelae strain NRRL B-65442	54571.16	CP018074	MQVWPGQAYPLGATYDGAGTNFAVFSEAAHRIELCLLHDDGSETAVELRETDAFVRHAYLPGVMPGQRYGFRVHGPYAPERGLRCNAAKLLLDPYARAVSGQIDWGEAVYGYPFGKPDARNDLDSAPHTMASVVVNPYFDWGDDRRPRTEYHHTVIYEAHVKGLTMLHPDLPEELRGTYAGLAHPSVIGHLKELGVTALELMPVHQFVNDHRLVDAGLANYWGYNTIGFFAPHNAYASWGDRGQQVLEFKSAVRALHQAGIEVILDVVYNHTAEGNHLGPTLSFRGLDNPSYYRLSNDPRYYTDTTGTGNSLLMRSPHVLQLIMDSLRYWVTEMHVDGFRFDLAATLARQFHEVDRLSSFFDLVQQDPVVSQVKLIAEPWDVGEGGYQVGNFPPLWTEW…	706
991	1022	fig|545123.5.peg.1887	Limit dextrin alpha-1,6-maltotetraose-hydrolase (EC 3.2.1.196)	Streptomyces silaceus strain ACCC40021	545123.5	CP015588	MQVWPGQAYPLGAAYDGAGTNFAVFSEAAERVELCLLHDDGSETAIELRESDAFVRHAYLPGVMPGQRYGFRAHGPYDPGQGHRCNSAKLLLDPYARAVSGQVDWGEEVYGYHFDDPDRRNDLDSAPHMMTSVVVNPYFDWGDDRPPRTPYHQTVIYEAHVKGLTMLHPDLPDDLRGSYAALGHPAIIEHLTGLGVTALELMPVHQFVNDHRLVDMGLNNYWGYNTIGFFAPHNAYASWGDRGEQVLEFKQAVKALHEAGIEVILDVVYNHTAEGNHLGPTLSYKGLDNASYYRLTDDPRYYMDTTGTGNSLLMRSPHVLQMIMDSLRHWVTDMHVDGFRFDLAATLARQFHEVDRLSSFFDLVQQDPVVSQVKLIAEPWDVGEGGYQVGNFPPLWTEW…	702
1184	1220	fig|1495638.3.peg.2787	Limit dextrin alpha-1,6-maltotetraose-hydrolase (EC 3.2.1.196)	Streptomyces sp. M56	1495638.3	CP025018	MQVWPGQAYPLGATYDGAGTNFAVFSEAAVRIELCLLHDDGSETAVELRESDAFVRHAYLPGVMPGQRYGFRAHGPYEPELGHRCNSAKLLLDPYAKAISGRIDWGEEVYGYHFGRPDKRNDLDSAPHTMASVVVNPYFDWGDDRPPRTDYHRTVIYEAHVKGLTMRHPRLPEELRGTYAALAHPAIIEHLTELGVTTLELMPVHQFVHDHRLADAGLANYWGYNTIGFFAPHNAYASWGDRGQQVLEFKSAVRALHQAGIEVILDVVYNHTAEGNHLGPTLSFRGLDNASYYRLTEDRRYYMDTTGTGNSLLMRSPHVLQLIMDSLRYWVTEMHVDGFRFDLAATLARQFHEVDRLSSFFDLVQQDPVVSQVKLIAEPWDVGEGGYQVGNFPPLWTEW…	715
1225	1261	fig|2174846.3.peg.5278	Limit dextrin alpha-1,6-maltotetraose-hydrolase (EC 3.2.1.196)	Streptomyces sp. HNM0039	2174846.3	CP029188	MQVWPGQAYPLGATYDGAGTNFAVYSEAAHRIELCLLHDDGSETAVELRETDAFVRHAYLPGVMPGQRYGFRVHGPYEPEHGQRCNSAKLLLDPYARAMSGRIDWGEAVYGYHFGRPDSRNDLDSAPHTMASVVVNPYFDWGDDRPPRTDYHRTVIYEAHVKGLTMLHPALPEELRGTYAGLAHPEVISHLSELGVTALELMPVHQFVSDHRLVDAGLGNYWGYNTIGFFAPHNSYASWGDRGQQVLEFKSAVRALHQAGIEVILDVVYNHTAEGNHLGPTLSFRGIDNASYYRLTEDRRYYMDTTGTGNSMLMRSPHVLQLIMDSLRYWVTEMHVDGFRFDLAATLARQFHEVDRLSSFFDLVQQDPVVSQVKLIAEPWDVGEGGYQVGKFPPLWTEW…	706
1239	1277	fig|2171623.3.peg.255	Limit dextrin alpha-1,6-maltotetraose-hydrolase (EC 3.2.1.196)	Miniimonas sp. S16	2171623.3	CP029049	MRIWPGHPYPLGATYDGTGTNFALFSSVAERVELCLIDDAGNEERIEVREVDAYVWHVYLPAVQPGQRYGYRVHGPYEPERGLWCNPAKFLLDPYAKAFDGTIDGDPALLSYPAGGAPEPGQAPNDLDSLGHTMTSVVHNPFFDWGHDHPPAHEYHRSVIYEAHVKGMTMLHPDVAEDLRGTYAGMSHPAVIEHLKTLGVTAIELMPVHQFVNDSTLQGKGLSNYWGYNTIGFFAPQNTYSATGSRGQQVQEFKGMVKALHEADIEVILDVVYNHTAEGNHLGPTLSFRGIDNPAYYRLVDDEPIHYFDTTGTGNSLMMRSPHVLQLIMDSLRYWVTEMHVDGFRFDLAATLARELHEVDRLSAFFDLVHQDPVVSQVKLIAEPWDLGEGGYQVGGFPP…	783
1264	1302	fig|2171980.3.peg.1575	Limit dextrin alpha-1,6-maltotetraose-hydrolase (EC 3.2.1.196)	Actinotignum sp. 313	2171980.3	CP029033	MRMQIWPGHSYPLGATFDGTGTNFAVFSSVATKMDLCLLDDADQQTIVELREVDGGVWHCYLPGVRPGQRYGYRVHGPYDPASGLRCDPSKLLLDPYAKAIDGHIEDSQAVFSYNFNNPSERNEQDSLGHTMTSVVINPFFDWGHDRPPAHDYSDTVIYEAHVRGMTMRHPDIPEDIRGTYAGISHPAIIDYLKKLGATAIELMPCHQFVNDTGLQAKGLSNYWGYNTIGFFAPHNGYASSDTRGGQVDEFKAMVKSFHEAEIEVIMDVVYNHTAEGNHMGPTLSFKGLDNAAYYRLVEGSQEHYFDTTGTGNSLNMRSPHTLQLIMDSLRYWITNMHVDGFRFDLASTLARELHEVDKLSSFFDIIQQDPLISQVKLIAEPWDVGEGGYNVGGFPPLW…	798
1302	1340	fig|2201999.3.peg.6129	Limit dextrin alpha-1,6-maltotetraose-hydrolase (EC 3.2.1.196)	Micromonospora sp. B006	2201999.3	CP030865	MQVWPGESYPLGATYDGMGTNFAIFSEVAEKVELCLFDEWDIGTERRVELREVDAYVWHAYIGGVEPGQRYGYRVHGPWNPAEGLRCNPHKLLLDPYAKAVDGEVTWHPSVYDYEVGGDPDRMNTEDSAPYMPKSVVVNPYFDWGNDRPPRTPYHHSVIYEAHVRGLTMRHPGIPEELRGTYAAIASPVMIEHFKRLGVTAVELMPVHEFVHDHRLADLGLRNYWGYNSIGFFAPHHGYSALGRLGQQVQEFRGMVKALHAAGIEVILDVVYNHTAEGNHLGPSLSFKGIDTPSYYRLSEEDRRYFVDYTGTGNSLNVRSPHSLQLIMDSLRYWVTEMHVDGFRFDLAATLAREFYEVDRLSTFFEVVQQDPVVGRVKLIAEPWDVGPGGYQVGNFPPQ…	706
1309	1347	fig|285473.5.peg.4923	Limit dextrin alpha-1,6-maltotetraose-hydrolase (EC 3.2.1.196)	Streptomyces rubrolavendulae strain MJM4426	285473.5	CP017316	MQVWPGQAYPLGATYDGAGTNFAVFSEAADRIELCLLHEDGSETAVELRETDAFVRHAYLPGVMPGQRYGFRVHGPYAPERGLRCNSAKLLLDPYARAVAGTIDWDEAVYGYHFGRPDSRNDLDSAPHTMSSVVVNPYFDWGDDRPPRTDYHRTVIYEAHVKGLTMLHPALPKELRGTYAGLAHPAIIEHLTELGVTAIELMPVHQFVHDHRLVDAGMANYWGYNTIGYFAPHNAYASWGDRGQQVLEFKSAVRALHKAGIEVILDVVYNHTAEGNHLGPTLSFRGLDNASYYRLVEDSPRYYMDTTGTGNSLLMRSPHVLQLIMDSLRYWVTEMRVDGFRFDLAATLARQFHEVDRLSSFFDLVQQDPVVSQVKLIAEPWDVGEGGYQVGNFPPLWTE…	746
1314	1352	fig|553510.3.peg.6522	Limit dextrin alpha-1,6-maltotetraose-hydrolase (EC 3.2.1.196)	Streptomyces gilvosporeus strain F607	553510.3	CP020569	MQVWPGQMYPLGATYDGAGTNFAVFSEAARRIELCLLHDDGSETAVELRESDAFVRHAYLPGVMPGQRYGFRVHGPYDPGHGHRCNSAKLLMDPYARAMSGRIDWSEAVYGYHFGGPEARNDMDSAPHSMASVVVNPYFDWGDDRPPRTAYHETVLYEAHVKGLTMLHPELPEELRGSYAALAHPAIIDHLTKLGVTALELMPVHQFVHDHRLVDTGLTNYWGYNTIGFFAPHNAYASWGDRGQQVLEFKTAVRALHRAGIEVILDVVYNHTAEGNHLGPTLSFRGLDNASYYRLTDDKRYYMDTTGTGNSLLMRSPQVLQLVMDSLRYWVQEMHVDGFRFDLAATLARQFHEVDRLSSFFDLVHQDPVVSRVKLIAEPWDLGEGGYQVGNFPPLWTEW…	722
1452	1494	fig|2014920.3.peg.1368	Limit dextrin alpha-1,6-maltotetraose-hydrolase (EC 3.2.1.196)	Streptomyces sp. 1H-SSA4 strain 1H-SSA4	2014920.3	CP022161	MQVWPGQAYPLGATYDGAGTNFAVFSEAADRVELCLLHDDGSETAVELRETDAFVRHAYLPGVMPGQRYGFRAHGPYAPERGQRCNSAKLLLDPYARAISGSVKWGEEVYGYHFGAPDQRNDLDSAPHMMTSVVVNPYFDWGDDRRPRTEYHHTVIYEAHVKGLTMRHPGLPEELRGTYAALAHPAIIEHLTELGVTALELMPVHQFVNDHRLVDMGLSNYWGYNTIGFFAPHNAYASWGDRGQQVLEFKSAVRALHEAGIEVILDVVYNHTAEGNHLGPTLSFKGIDNASYYRLTNDPRYYMDTTGTGNSLLMRSPHVLQLIMDSLRYWVTEMHVDGFRFDLAATLARQFHEVDRLSSFFDLVQQDPVVSQVKLIAEPWDVGEGGYQVGNFPPLWTEW…	707
1709	1756	fig|648999.4.peg.5589	Limit dextrin alpha-1,6-maltotetraose-hydrolase (EC 3.2.1.196)	Micromonospora sp. L5	648999.4	NC_014815	MQVWPGESYPLGATYDGMGTNFAIFSEVAEKIELCLFDEWDIGTERRVELREVDAYVWHAYIPGVEPGQRYGYRVHGPWNPAEGLRCNPHKLLLDPYAKAVDGEITWDPSVYDYEVGGDPDRMNTADSAPYMPKSVVVNPYFDWGNDRPPRTPYHHSVIYEAHVRGLTMRHPDIPEELRGTYAAIASPVMIEHFKRLGVTAVELMPVHEFVHDHRLADLGLRNYWGYNTIGFFAPHHGYSALGRLGQQVQEFRGMVKALHAAGIEVILDVVYNHTAEGNHLGPSLSFKGIDTPSYYRLSEEDRRYFVDYTGTGNSLNVRSPHSLQLIMDSLRYWVTEMHVDGFRFDLAATLAREFYEVDRLSTFFEVVQQDPVVGRVKLIAEPWDVGPGGYQVGNFPPQ…	706
1762	1809	fig|234612.4.peg.5467	Limit dextrin alpha-1,6-maltotetraose-hydrolase (EC 3.2.1.196)	Streptomyces sp. TN58	234612.4	CP018870	MQVWPGQAYPLGATYDGAGTNFAVYSEAARRIELCLLHDDGSETAVELRETDAFVRHAYLPGIMPGQRYGFRVHGPYEPERGRRCNAAKLLLDPYARAISGSVNWNEAVYGYHFGRPDSRNDLDSAPHTMSSVVVNPYFDWANDRPPRHEYHHTVLYEAHVKGLTMRHPELPEELRGTYGALAHPAVIGHLAKLGVTALELMPVHQFVNDHRLVNDGLSNYWGYNTIGFFAPHNGYASGDRGQQVLEFKSAVRALHEAGIEVILDVVYNHTAEGNHLGPTLSFRGLDNASYYRLSDDPRHYMDTTGTGNSLLMRSPHVLQLIMDSLRYWVTEMHVDGFRFDLAATLARQFHEVDRLSSFFDLVQQDPVVSQVKLIAEPWDLGEGGYQVGNFPPLWTEWN…	704
1833	1885	fig|40318.3.peg.6702	Limit dextrin alpha-1,6-maltotetraose-hydrolase (EC 3.2.1.196)	Streptomyces nodosus ATCC 14899	40318.3	CP009313	MSIQVWPGQAYPLGATFDGAGTNFAVHSEAADRIELCLLADDGSETAVELRETDAFVRHAYLPGVMPGQRYGFRVHGPYAPARGLRCNSAKLLLDPYARAVSGTVTWGEEVYGYPFGAPDKRNDLDSAPHTMTSVVVDPAFDWGDDRRPGTEYHRTVIYEAHVKGLTMRHPALPEELRGSYAALAHLAIIEHLTDLGVTALELMPVHQFVNDHRLVDMGLTNYWGYNTIGFFAPHNAYASRGDRGQQVTEFKTAVRALHQAGIEVILDVVYNHTAEGNHLGPTLSFRGLDNPSYYRLADDPRYYTDTTGTGNSLLMRSPHVLQLIMDSLRYWVTEMHVDGFRFDLAATLARQFHEVDRLSSFFDLVQQDPVVSQVKLIAEPWDLGEGGYQVGNFPPLWT…	743
1964	2018	fig|263358.5.peg.3809	Limit dextrin alpha-1,6-maltotetraose-hydrolase (EC 3.2.1.196)	Verrucosispora maris AB-18-032	263358.5	NC_015434	MQVWPGERFPLGATYDGMGTNFAIFSEVAERIELCLFDEWDVGHERRVELREVDAYVWHAYIPGIGPGQRYGYRVHGPYDPANGLRCNPHKLLIDPYAKAIDSEVRWDPAVYDYTLGDPERMSETDSAPFMPKSVVVNPYFDWGNDAPPRTPYHRSVIYEAHVRGLTMRLPGIPEELRGTYAGIASPPMIEHLTRLGVTAIELMPVHQFVNDHRLADLGLRNYWGYNTIGFFAPHHGYSALGHLGQQVQEFRGMVKALHAAGIEVILDVVYNHTAEGNHLGPTLSFKGVDNPSYYRLSEENRQYYVDYTGTGNSLNVRNPHSLQLIMDSLRYWVTEMHVDGFRFDLAATLAREFYEVDRLSTFFEVVQQDPVVSRVKLIAEPWDVGPGGYQVGNFPPQW…	705
2118	2181	fig|67258.4.peg.5715	Limit dextrin alpha-1,6-maltotetraose-hydrolase (EC 3.2.1.196)	Streptomyces cavourensis strain 1AS2a	67258.4	CP024957	MQVWPGHAYPLGATYDGAGTNFAVFSEAAHRIELCLLHDDGSETAVELRETDAFVRHAYLPGVMPGQRYGFRVHGPYEPQHGQRCNSAKLLLDPYARAIAGRIEWGEAVYGYPFGRPDARNDLDSAPHTMTSVVVNPYFDWGDDRRPRTDYHRTVIYEAHVKGLTMLHPGLPPELRGTYAGLAHPEIIAHLTELGVTAIELMPIHQFVQDHRLVDMGLANYWGYNTIGFFAPHNAYASWGERGEQVLEFKQAVKALHQAGIEVILDVVYNHTAEGNHLGPTLSFRGLDNASYYRLTDDQRYYMDTTGTGNSLLMRSPHVLQMIMDSLRYWVTEMHVDGFRFDLAATLARQFHEVDRLSSFFDLVQQDPVVSQVKLIAEPWDVGEGGYQVGNFPPLWTEW…	709
2158	2224	fig|67267.5.peg.8367	Limit dextrin alpha-1,6-maltotetraose-hydrolase (EC 3.2.1.196)	Streptomyces alboflavus strain MDJK44	67267.5	CP021748	MQVWPGQAYPLGASYDGAGTNFAVFSEAADRVELCLLHDDGSETAIELRESDALVRHAYLPGVPPGQRYGFRVHGPWDPFRGTYCNPAKLLLDPYAMAVSGALDWQPALFGHEVGFSRYRRNDLDSAPHMMTSVVVNPYFDWGDDRPPRTPYNETVIYEAHVKGLTMLHPELPEELRGTYAALAHPAVIEHLTALGVTALELMPVHQFVNDHRLVDLGLNNYWGYNTIGFFAPHNAYASWGDRGEQVLEFKSAVRALHAAGIEVILDVVYNHTAEGNHLGPTLSFRGLDNASYYRLTHDARYYADPTGAGNTLLMRSPMVLQLIMDSLRHWVTEMHVDGFRFDLAATLARQFHEVDRLSSFFDLVQQDPVVSQVKLIAEPWDVGEGGYQVGNFPPLWTE…	705
2203	2269	fig|591167.6.peg.1199	Limit dextrin alpha-1,6-maltotetraose-hydrolase (EC 3.2.1.196)	Streptomyces flavogriseus ATCC 33331	591167.6	CP002475	MQVWPGHAYPLGATYDGAGTNFAVFSEAADRIELCLLHDDGSETAVELRETDAFVRHAYLPGVMPGQRYGFRAHGPYEPQHGRRCNSAKLLLDPYARAISGQIQWGEAVYGYPFGKPDERNDLDSAPHTMSSVVVNPYFDWGDDRRPRTDYHRTVIYEAHVKGLTMLHPGLPEELRGTYAGLAHPEIIAHLTELGVTAIELMPVHQFVQDHRLADAGLANYWGYNTIGFFAPHNAYASWGDRGEQVLEFKQAVKALHQAGIEVILDVVYNHTAEGNHLGPTLSFRGLDNASYYRLADDQKYYMDTTGTGNSLLMRSPHVLQLIMDSLRYWVTEMHVDGFRFDLAATLARQFHEVDRLSSFFDLVQQDPVVSQVKLIAEPWDVGEGGYQVGNFPPLWTEW…	718
2276	2344	fig|2078691.4.peg.6504	Limit dextrin alpha-1,6-maltotetraose-hydrolase (EC 3.2.1.196)	Streptomyces sp. CB01881	2078691.4	CP026498	MQVWPGKPYPLGATYDGAGTNFAVFSEGADRIELCLLDEDGSETAVELRETDAFVRHAYLPGIQPGQRYGFRVHGPYNPGLGQRHNSAKLLLDPYAKAMSGNIDWDESVYGYHFGAPERRNDLDSAPHTMHSVVINPYFDWGTDRPPRTDYHRTVVYEAHVKGLTRLHPGIPEEIRGTYAGLAHPAVIEHLAKLGVTAIELMPVHQFVRDHRLRDLGLANYWGYNTIGFFAPHSSYSSTGDRGQQVQEFKSMVKALHAAGIEVILDVVYNHTAEGNHLGPTLSLRGLDNVSYYRLAQDQRFYEDTTGTGNSLLMRSPHVLQLIMDSLRYWVTEMHVDGFRFDLAATLARQFHEVDRLSSFFDLVQQDPVVSQAKLIAEPWDLGEGGYQVGNFPPLWTEW…	715
2388	2458	fig|457428.16.peg.1621	Limit dextrin alpha-1,6-maltotetraose-hydrolase (EC 3.2.1.196)	Streptomyces lividans TK24	457428.16	CP009124	MQVWPGEAYPLGATYDGAGTNFAVFTEAADRVELCLLHDDGSETAVELRESDAFVRHAYVPGVMPGQRYGYRVHGPYAPERGLRCNSAKLLLDPYARAISGEVQWGEEVYGYHFGAPERRNDLDSAPHTMTSVVVNPYFDWGDDRRPRTEYHHTVIYEAHVKGLTMRHPGLPEELRGTYAALAHPALIEHLTGLGVTALELMPVHQFVNDHRLVDMGLNNYWGYNTVGFFAPHNAYASWGDRGQQVLEFKSAVKALHEAGIEVILDVVYNHTAEGNHLGPTLSFKGLDNPSYYRLADDPRYYMDTTGTGNSLLMRSPHVLQMIMDSLRYWVTEMHVDGFRFDLAATLARQFHEVDRLSSFFDLVQQDPVVSQVKLIAEPWDVGEGGYQVGNFPPLWTEW…	702
2568	2648	fig|1901.15.peg.1013	Limit dextrin alpha-1,6-maltotetraose-hydrolase (EC 3.2.1.196)	Streptomyces clavuligerus strain F1D-5	1901.15	CP032052	MSSMQVWPGQAYPLGATFDGAGTNFAVFSEAARRIDLCLLHDDGSETRTELRETDAFVRHAYVPGVMPGQRYGFRVRGPYAPEKGQRCNPAKLLLDPYARAMSGHIRWDESVYGYHFGRPDERNDLDSAPHTMASVVVNPYFDWGDDRSPRTEYHRTVIYEAHVKGLTMLHPELPPELRGTYAGLAHPAVISHLTELGVTTLELMPVHQFVHDHRLVDGGLSNYWGYNTIGFFAPHNAYASWGDRGGQVLEFKHAVRALHQAGIEVILDVVYNHTAEGSHLGPTLSFRGLDNASYYRLAENRRHYTDTTGTGNSLRMSNPHVLQLIMDSLRYWVSEMHVDGFRFDLAATLARQFHEVDRLSSFFDLVQQDPVVSQVKLIAEPWDLGEGGYQVGNFPPLW…	789
2579	2661	fig|188770.3.peg.1068	Limit dextrin alpha-1,6-maltotetraose-hydrolase (EC 3.2.1.196)	Streptomyces koyangensis strain VK-A60T	188770.3	CP031742	MQVWPGQAYPLGASYDGAGTNFAVFSEAADRIELVLLHDDGSETAVELRETDAFVRHAYLPGVMPGQRYGFRVHGPYAPERGQRCNSAKLLLDPYARAVSGKIKWGEEVYGYHFGSPEKRNDLDSAPHTMTSVVVNPYFDWGDDRRPRTDYHRTVIYEAHVKGLTMLHPALPEELRGTYAALAHPAILEHLTELGITTLELMPVHQFVNDHRLADAGLANYWGYNTIGFFAPHNAYASWGDRGQQVLEFKSAVRALHQAGIEVILDVVYNHTAEGNHLGPTLSFRGLDNASYYRLSGDDPRYYMDTTGTGNSLLMRSPHVLQLIMDSLRYWVTDMHVDGFRFDLAATLARQFHEVDRLSSFFDLVQQDPVVSQVKLIAEPWDVGEGGYQVGNFPPLWTE…	715
2631	2714	fig|2080757.3.peg.823	Limit dextrin alpha-1,6-maltotetraose-hydrolase (EC 3.2.1.196)	Corynebacterium pseudopelargi strain 812CH	2080757.3	CP033898	MTDSAPARQIWPGDAYPLGSTYDGAGTNFAIFSNVADKVELCLIDEDDQEERIELREVDAHVWHCYLPGVTPGQRYGYRVHGPYDPDAGKRCDATKLLVDPYARAFDGEFDGHPSLFSYDIHHPDDPHGRNTEDSLPHTMKSVVVNPFFDWGADRAPKIPFNETVIYEAHVKGMTMTHPDVPEELRGTYAGLAHPAIIAYLKDLGITAIELLPVHQFLQDDRLRDLGLRNYWGYNTFGFFAPHQDYSASRHPGGAVSEFKGMVRSFHEAGIEVILDVVYNHTAEGNHLGPTIAFRGIDNEAYYRLVDGDRAHYMDYTGTGNSLNVRDPHPLQMIMDSLRYWVTEMHVDGFRFDLASTLARELHDVDRLATFFDLVQQDPVVSQVKLIAEPWDVGEGGYQ…	726
2702	2792	fig|479978.7.peg.2330	Limit dextrin alpha-1,6-maltotetraose-hydrolase (EC 3.2.1.196)	Micromonospora tulbaghiae strain CNY-010	479978.7	CP024087	MQVWPGESYPLGATYDGMGTNFAIFSEVAEKIELCLFDEWDIGTERRVELREVDAYVWHAYIPGVEPGQRYGYRVHGPWNPAEGLRCNPHKLLLDPYAKAVDGEVTWHPSVYDYEVGGDPDRMNTEDSAPYMPKSVVVNPYFDWGNDRPPRTPYHHSVIYEAHVRGLTMRHPGIPEELRGTYAAIASPVMIEHFKRLGVTAVELMPVHEFVHDHRLADLGLRNYWGYNTIGFFAPHHGYSALGRLGQQVQEFRGMVKALHAAGIEVILDVVYNHTAEGNHLGPSLSFKGIDTPSYYRLSEDDRRYFVDYTGTGNSLNVRSPHSLQLIMDSLRYWVTEMHVDGFRFDLAATLAREFYEVDRLSTFFEVVQQDPVVGRVKLIAEPWDVGPGGYQVGNFPPQ…	706
2839	2958	fig|68203.6.peg.5316	Limit dextrin alpha-1,6-maltotetraose-hydrolase (EC 3.2.1.196)	Streptomyces fungicidicus strain TXX3120	68203.6	CP023407	MQVWPGEAYPLGATYDGAGTNFAVFTEAADRVELCLLHDDGSETAVELRESDAFVRHAYVPGVMPGQRYGFRAHGPYEPERGLRCNSAKLLLDPYARAIGGAVDWGEEVYGYHFGAPERRNDLDSAPHTMTSVVVNPYFDWGDDRRPRTEYHHTVIYEAHVKGLTMRHPGLPEELRGTYAGLAHPAVIDHLTGLGVTALELMPVHQFVNDHRLVDMGLNNYWGYNTIGFFAPHNAYASWGDRGQQVLEFKSAVKALHEAGIEVILDVVYNHTAEGNHLGPTLSFKGLDNPSYYRLTDDPRYYMDTTGTGNSLLMRSPHVLQMIMDSLRYWVTEMHVDGFRFDLAATLARQFHEVDRLSSFFDLVQQDPVVSQVKLIAEPWDVGEGGYQVGNFPPLWTEW…	710
2844	2963	fig|1906.17.peg.1629	Limit dextrin alpha-1,6-maltotetraose-hydrolase (EC 3.2.1.196)	Streptomyces fradiae strain NKZ-259	1906.17	CP032266	MQVWPGQAYPLGAAYDGAGTNFAVFSEAAERVELCLLHDDGSETAIELRESDAFVRHAYLPGVMPGQRYGFRAHGPYDPGQGHRCNSAKLLLDPYARAVSGQVDWGEEVYGYHFDDPDRRNDLDSAPHMMTSVVVNPYFDWGDDRPPRTPYHQTVIYEAHVKGLTMLHPDLPDDLRGSYAALGHPAIIEHLTGLGVTALELMPVHQFVNDHRLVDMGLNNYWGYNTIGFFAPHNAYASWGDRGEQVLEFKQAVKALHEAGIEVILDVVYNHTAEGNHLGPTLSYKGLDNASYYRLTDDPRYYMDTTGTGNSLLMRSPHVLQMIMDSLRHWVTDMHVDGFRFDLAATLARQFHEVDRLSSFFDLVQQDPVVSQVKLIAEPWDVGEGGYQVGNFPPLWTEW…	702
2856	2975	fig|2203205.3.peg.5990	Limit dextrin alpha-1,6-maltotetraose-hydrolase (EC 3.2.1.196)	Streptomyces sp. WAC 01529	2203205.3	CP029617	MQVWPGQAYPLGATYDGAGTNFAVFSEAAERMELCLLHDDGSETAVELRESDAFVRHAYLPGVMPGQRYGLRAHGPYAPEQGHRCNSAKLLLDPYARAVSGRIDWGEEVYGYHFEDPGRRNDLDSAPHMMTSVVVNPYFDWGDDRPPRTPYHETVLYEAHVKGLTMLHPDLPDELRGSYAALGHPAIIEHLTGLGVTALELMPVHQFVNDHRLVDMGLNNYWGYNTVGFFAPHNAYASWGDRGEQVLEFKQAVKALHEANIEVILDVVYNHTAEGNHLGPTLSYKGLDNASYYRLMDDPRYYMDTTGTGNSLLMRSPHVLQMIMDSLRYWVTEMRVDGFRFDLAATLARQFHEVDRLSSFFDLVQQDPVVSQVKLIAEPWDVGEGGYQVGNFPPLWAEW…	702
2886	3005	fig|2496836.3.peg.7476	Limit dextrin alpha-1,6-maltotetraose-hydrolase (EC 3.2.1.196)	Streptomyces sp. MK45	2496836.3	CP034539	MQVWPGEAYPLGATYDGAGTNFAVFTEAADRVELCLLHDDGSETAVELRESDAFVRHAYVPGVMPGQRYGFRAHGPYAPEHGRRCNSAKLLLDPYAKAISGAIRWGEEVYGYHFDRPEQRNDLDSAPHTMSSVVVNPYFDWGDDRRPRTEYHHTVIYEAHVKGLTMRHPGLPEELRGTYAALAHPAVIEHLTELGVTALELMPVHQFVNDHRLVDMGLNNYWGYNTIGFFAPHNAYASWGDRGQQVLEFKSAVRALHEAGIEVILDVVYNHTAEGNHLGPTLSFRGLDNAQYYRLTDDPRYYMDTTGTGNSLLMRSPHVLQLIMDSLRYWVTEMHVDGFRFDLAATLARQFHEVDRLSSFFDLVQQDPVVSQVKLIAEPWDVGEGGYQVGNFPPLWTEW…	715
2930	3051	fig|45398.5.peg.1870	Limit dextrin alpha-1,6-maltotetraose-hydrolase (EC 3.2.1.196)	Streptomyces griseoviridis strain F1-27	45398.5	CP034687	MQVWPGEAYPLGATYDGAGTNFAVYTEAADRVELCLLHDDGSETAVELRESDAFVRHAYLPGIMPGQRYGFRAHGPYAPERGLRCNSAKLLLDPYAKAVSGSVGWGEEVYGYHFGEPESRNDLDSAPHTMASVVINPYFDWGDDRRPRTPYHHTVIYEAHVKGLTMTHPGLPEEVRGTYAALAHPAVIEHLVELGVTALELMPVHQFVNDHRLVDMGLNNYWGYNTIGFFAPHNAYASWGDRGQQVLEFKSAVRALHEAGIEVILDVVYNHTAEGNHLGPTLSFRGLDNPSYYRLTDDARYYMDTTGTGNSLLMRSPHVLQMIMDSLRYWVTEMHVDGFRFDLAATLARQFHEVDRLSSFFDLVQQDPVVSQVKLIAEPWDVGEGGYQVGNFPPLWTEW…	719
2931	3052	fig|47763.27.peg.6381	Limit dextrin alpha-1,6-maltotetraose-hydrolase (EC 3.2.1.196)	Streptomyces lydicus strain WYEC 108	47763.27	CP029042	MQVWPGQMYPLGATYDGAGTNFAVFSEAAKRIELCLLHDDGSETAVELRESDAFVRHAYLPGVMPGQRYGFRAHGPYEPERGQRCNSAKLLLDPYARAMSGRIDWDEAVYGYRFGRPEVRNDLDSAPHTMASVVVNPYFDWGDDRPPRTAYHETVLYEAHVKGLTMRHPELPEELRGTYAALAHPAIIDHLTKLGVTALELMPVHQFVQDHRLVDAGLTNYWGYNTIGFFAPHNAYASWGDRGQQVLEFKTAVRALHQAGIEVILDVVYNHTAEGSHLGPTLSFRGLDNASYYRLSDDKQYYMDTTGTGNSLLMRSPHVLQLVMDSLRYWVQEMRVDGFRFDLAATLARQFHEVDRLSSFFDLVHQDPVVSQVKLIAEPWDVGEGGYQVGNFPPLWTEW…	734
3044	3167	fig|67260.4.peg.5600	Limit dextrin alpha-1,6-maltotetraose-hydrolase (EC 3.2.1.196)	Streptomyces cinereoruber strain ATCC 19740	67260.4	CP023693	MQVWPGQAYPLGATYDGAGTNFAVFSEAAHRIELCLLHDDGSETAVELRETDAFVRHAYLPGVMPGQRYGFRVHGPYAPERGLRCNPAKLLLDPYARAMSGRIEWSEAVYGYPFGKPDARNDLDSGPHTMASVVVNPYFDWGDDRRPRTEYHHTVIYEAHVKGLTMLHPDLPEELRGTYAGLAHPSVIGHLKELGVTALELMPVHQFVNDHRLADAGLSNYWGYNTIGFFAPHNAYASWGDRGQQVLEFKSAVRALHQAGIEVILDVVYNHTAEGNHLGPTLSFKGLDNPSYYRLVDDAPAHYFDTTGTGNSLLMRSPHVLQMIMDSLRYWVTEMHVDGFRFDLAATLARQFHEVDRLSSFFDLVQQDPVVSQVKLIAEPWDVGEGGYQVGNFPPLWTE…	707
3064	3189	fig|67372.3.peg.83	Limit dextrin alpha-1,6-maltotetraose-hydrolase (EC 3.2.1.196)	Streptomyces variabilis strain ARRS001	67372.3	CP040941	MQVWPGEAYPLGATYDGAGTNFAVFTEAADRVELCLLHDDGSETAVELRESDAFVRHAYLPGVMPGQRYGFRVHGPYAPERGLRCNSAKLLLDPYARAISGSIQWGEEVYGYHFDDPERRNDLDSAPHTMTSVVVNPYFDWGDDRSPRTEYHHTVIYEAHVKGLTMRHPGLPEELRGTYAGLAHPAIIEHLTELGVTALELMPVHQFVNDHRLVDMGLNNYWGYNTIGFFAPHNAYASWGDRGQQVLEFKSAVKALHEAGIEVILDVVYNHTAEGNHLGPTLSFKGLDNPSYYRLTEDPRYYMDTTGTGNSLLMRSPHVLQMIMDSLRYWVTEMHVDGFRFDLAATLARQFHEVDRLSSFFDLVQQDPVVSQVKLIAEPWDVGEGGYQVGNFPPLWTEW…	714
3151	3289	fig|67304.10.peg.6433	Limit dextrin alpha-1,6-maltotetraose-hydrolase (EC 3.2.1.196)	Streptomyces griseorubiginosus strain BTU6	67304.1	CP041168	MQVWPGEAYPLGATYDGAGTNFAVFTEAADRVELCLLHDDGSETAVELRESDAFVRHAYLPGVMPGQRYGFRAHGPYAPERGLRCNSSKLLLDPYARAVSGSIHWGEEVYGYHFDAPDRRNDLDSAPHTMTSVVVNPYFDWGDDRRPRIGYHETVIYEAHVKGLTMRHPGLPEELRGTYAALAHPAIIEHLVELGVTTLELMPVHQFVNDHRLVDMGLNNYWGYNTIGFFAPHNAYASWGDRGQQVLEFKSAVRALHEAGIEVILDVVYNHTAEGNHLGPTLSFKGLDNPQYYRLTDDQRYYMDTTGTGNSLLMRSPHVLQLIMDSLRYWVTEMHVDGFRFDLAATLARQFHEVDRLSSFFDLVQQDPVVSQVKLIAEPWDVGEGGYQVGNFPPLWTEW…	708
3157	3297	fig|54571.45.peg.1706	Limit dextrin alpha-1,6-maltotetraose-hydrolase (EC 3.2.1.196)	Streptomyces venezuelae strain ATCC 14584	54571.45	CP029192	MQVWPGQAYPLGATYDGAGTNFAVFSEAAERVELCLLHDDGSETAVELRESDAFVRHAYLPGIMPGQRYGFRVHGPYAPEQGHRCNSAKLLLDPYARAVSGRIDWGEEVYGYHFDEPDERNDMDSAPHMMTSVVVNPYFDWGDDRPPRTPYHETVLYEAHVKGLTMLHPDLPEELRGSYAALGHPAIIEHLTGLGVTALELMPVHQFVNDHRLVDMGLNNYWGYNTIGFFAPHNAYASWGDRGEQVLEFKQAVKALHEADIEVILDVVYNHTAEGNHLGPTLSYKGLDNASYYRLTNDSRYYMDTTGTGNSLLMRSPHVLQMIMDSLRHWVTDMHVDGFRFDLAATLARQFHEVDRLSSFFDLVQQDPIVSQVKLIAEPWDVGEGGYQVGNFPPLWTEW…	702
3163	3306	fig|54571.44.peg.1435	Limit dextrin alpha-1,6-maltotetraose-hydrolase (EC 3.2.1.196)	Streptomyces venezuelae strain ATCC 21782	54571.44	CP029190	MQVWPGQAYPLGATYDGAGTNFAVYSEAARRIELCLLHEDGSETAVELRETDAFVRHAYLPGIMPGQRYGFRVHGPYEPERGHRCNAAKLLLDPYARAISGSVTWGEEVYGYHFGRPDSRNNLDSAPRTMSSVVVNPYFDWANDRPPRHEYHHTVLYEAHVKGLTMRHPDLPEELRGTYGALAHPAVIGHLTKLGVTALELMPVHQFVNDHRLVDDGLSNYWGYNTIGFFAPHNGYASGDRGQQVLEFKSAVRALHEAGIEVILDVVYNHTAEGNHLGPTLSFRGLDNASYYRLAEDPRYYTDTTGTGNSLLMRSPHVLQLIMDSLRYWVTEMHVDGFRFDLAATLARQFHEVDRLSSFFDLVQQDPVVSQVKLIAEPWDLGEGGYQVGNFPPLWTEWN…	704
3181	3326	fig|1133546.3.peg.1976	Limit dextrin alpha-1,6-maltotetraose-hydrolase (EC 3.2.1.196)	Luteimicrobium xylanilyticum strain HY-24	1133546.3	CP045529	MDLWPGRPYPLGATFDGTGTNFALFSAAADKVELCLLQDDGSEERLSLREVDAHVWHGYLPGVGPGTRYGYRVHGPYDPAQGERADPSKLLLDPYAKAIDGMIDGDESLFSYRFDDPDERNTDDSAAHTMHSVVINPYFDWGHDRPPNRDYHDSVIYEAHVKGMTMQHPKVPEHLRGTYAGMAHPAVIEHLTRLGVTAVELMPVHQFVDDPVLRDRGLSNYWGYNTIGFFAPHNGYTAYGTRGEQVLEFKAMVKALHEAGIEVLLDVVYNHTAEGNHQGPTLSFRGIDNAAYYRLVDGDEEHYFDTTGTGNSLLMRSPQVLQMIMDSLRYWVEEMHVDGFRFDLAATLARQFHEVDRLSAFFDLVHQDPVVSQVKLIAEPWDLGDGGYQVGGFPPLWTE…	729
3244	3398	fig|2070348.3.peg.2886	Limit dextrin alpha-1,6-maltotetraose-hydrolase (EC 3.2.1.196)	Microbacterium sp. SGAir0570 strain not applicable	2070348.3	CP027929	MQAWPGSAYPLGATYDGNGTNFALFSEGAEKVELCLFDEDGTETCVELRDVDAFVWHAYLPNVQPGQRYGYRVHGPNDPADGKRFNPSKLLLDPYAKAVEGQIDWGQPVFGYNFGEPDSFNDEDSAAHMMKGVVVNPFFDWAGDRQPKIPYAESVIYEAHVKGLTQLHPDIPEDIRGTYAGLAHPAVIDHLKKIGITAIELMPVHQFVNDSTLQEKGLSNYWGYNTIAFFAPQNTYSATGDHGQQVQEFKAMVKALHAAGIEVILDVVYNHTAEGNHMGPTLSMRGIDNEAYYRLEDDDKRYYTDYTGTGNSLNVGNPHALQLIMDSLRYWVTEMHVDGFRFDLAATLAREFYDVDRLSAFFELVQQDPIVSQVKLIAEPWDIGPGGYQVGNFPPQWTE…	737
3256	3410	fig|2582831.3.peg.1772	Limit dextrin alpha-1,6-maltotetraose-hydrolase (EC 3.2.1.196)	Streptomyces sp. SUK 48	2582831.3	CP045740	MQVWPGGTYPLGATYDGAGTNFAVFTEAADRVELCLLHDDGSETAVELRESDAFVRHAYLPGVMPGQRYGFRVHGPYDPGRGLRCNAAKLLLDPYAKAVAGAVRWGEEVYGYHFGAPERRNDLDSAPHTMSSVVINPYFDWGDDRPPRTEYHHTVIYEAHVKGLTMRHPGLPEELRGTYAALAHPALIEHLTELGVTALELMPVHQFVNDHRLADLGLSNYWGYNTIGFFAPHNAYASWGDRGQQVLEFKSAVRALHEAGIEVILDVVYNHTAEGNHLGPTLSFKGIDNPSYYRLADDPRYYTDTTGTGNSLLMRSPHVLQMIMDSLRYWVTEMHVDGFRFDLAATLARQFHEVDRLSSFFDLVQQDPVVSQVKLIAEPWDVGEGGYQVGNFPPLWTEW…	702
3320	3474	fig|2594458.3.peg.8342	Limit dextrin alpha-1,6-maltotetraose-hydrolase (EC 3.2.1.196)	Streptomyces sp. S1A1-3 strain Microscale soil grain	2594458.3	CP041611	MQVWPGEAYPLGATYDGAGTNFAVFSEAADRIELCLLQDDGSETAVELRESDAFVRHAYLPGIMPGQRYGFRVHGRYAPERGQRVNSAKLLLDPYARAISGSIKWGEEVYSYPFGAPDKRNDLDSAPHTMTSVVVNPYFDWGDDRRPRTEYHHTVIYEAHVKGLTMQHPALPEELRGTYAALAHPAIIEHLTELGVTALELMPVHQFVNDHRLVEMGLNNYWGYNTIGFFAPHNTYASWGDRGQQVLEFKSAVRALHEAGIEVILDVVYNHTAEGNHLGPTLSFRGLDNASYYRLADDPRYYMDTTGTGNSLLMRSPHVLQLIMDSLRYWVTEMHVDGFRFDLAATLARQFHEVDRLSSFFDLVQQDPVVSQVKLIAEPWDVGEGGYQVGNFPPLWTEW…	702
3322	3476	fig|2109593.3.peg.5771	Limit dextrin alpha-1,6-maltotetraose-hydrolase (EC 3.2.1.196)	Streptomyces sp. SGAir0924 strain not applicable	2109593.3	CP027297	MQVWPGEAYPLGATYDGAGTNFAVFTEAADRVELCLLHDDGSETAVELRESDAFVRHAYLPGVMPGQRYGYRVHGPYAPERGLRCNSAKLLLDPYARAISGSIQWGEEVYGYHFGEPERRNDLDSAPHTMTSVVVNPYFDWGDDRRPRTEYHHTVIYEAHVKGLTMRHPGLPEELRGTYAALAHPVLIEHLTELGVTALELMPVHQFVNDHRLVDMGLNNYWGYNTIGFFAPHNAYASWGDRGQQVLEFKSAVKALHEAGIEVILDVVYNHTAEGNHLGPTLSFKGLDNPSYYRLTDDPRYYMDTTGTGNSLLMRSPHVLQMIMDSLRYWVTEMHVDGFRFDLAATLARQFHEVDRLSSFFDLVQQDPVVSQVKLIAEPWDVGEGGYQVGNFPPLWTEW…	702
3336	3490	fig|2594461.3.peg.8144	Limit dextrin alpha-1,6-maltotetraose-hydrolase (EC 3.2.1.196)	Streptomyces sp. S1D4-14 strain Microscale soil grain	2594461.3	CP041607	MQVWPGEAYPLGATYDGAGTNFAVFSEAADRIELCLLQDDGSETAVELRESDAFVRHAYLPGIMPGQRYGFRVHGRYAPERGQRVNSAKLLLDPYARAISGSIKWGEEVYSYPFGAPDKRNDLDSAPHTMTSVVVNPYFDWGDDRRPRTEYHHTVIYEAHVKGLTMQHPALPEELRGTYAALAHPAIIEHLTELGVTALELMPVHQFVNDHRLVEMGLNNYWGYNTIGFFAPHNTYASWGDRGQQVLEFKSAVRALHEAGIEVILDVVYNHTAEGNHLGPTLSFRGLDNASYYRLADDPRYYMDTTGTGNSLLMRSPHVLQLIMDSLRYWVTEMHVDGFRFDLAATLARQFHEVDRLSSFFDLVQQDPVVSQVKLIAEPWDVGEGGYQVGNFPPLWTEW…	702
3362	3518	fig|33899.19.peg.5815	Limit dextrin alpha-1,6-maltotetraose-hydrolase (EC 3.2.1.196)	Streptomyces galilaeus strain ATCC 14969	33899.19	CP023703	MQVWPGEAYPLGATYDGAGTNFAVFSEAADRVELCLLHDDGSETAVELRESDAFVRHAYVPGIMPGQRYGFRMHGPYAPERGSRCNSAKLLLDPYAKAISGAVTWGEEVYGYHFGAPDKRNDLDSAPHTMTSVVVNPYFDWGDDRRPRTEYHHTVIYEAHVKGLTMRHPGLPEELRGTYAALAHPAIIEHLTELGVTALELMPVHQFVNDHRLVDMGLNNYWGYNTIGFFAPHNAYASWGDRGQQVLEFKSAVRALHEAGIEVILDVVYNHTAEGNHLGPTLSFRGIDNAQYYRLAEDPRYYTDTTGTGNSLLMRSPHVLQLIMDSLRYWVLEMHVDGFRFDLAATLARQFHEVDRLSSFFDLVQQDPVVSQVKLIAEPWDVGEGGYQVGNFPPLWTEW…	705
3445	3605	fig|2583243.3.peg.4124	Limit dextrin alpha-1,6-maltotetraose-hydrolase (EC 3.2.1.196)	Micromonospora sp. HM134	2583243.3	CP041061	MQVWPGERYPLGATYDGMGTNFAIFSEVAEKIELCLFDEWDTGAERRVELREVDAYVWHAYIPGIEPGQRYGYRVHGPYDPANGVRCNPHKLLLDPYAKAVDGEVTWDPAVYDYELGGDPDRMSQTDSAPFMPKSVVVNPYFDWGNDRPPRTPYHHSVIYEAHVRGLTMRHPGIPEELRGTYAAIASPVMIDYFRQLGVTAVELMPVHEFVHDHRLADLGMRNYWGYNSIGFFAPHHGYSALGRLGQQVQEFRGMVKALHAAGIEVILDVVYNHTAEGNHLGPTLSFKGVDAPSYYRLSEEDRRYFVDYTGTGNSLNVRSPHSLQLIMDSLRYWVTEMHVDGFRFDLAATLAREFYEVDRLSTFFEVVQQDPVVSQVKLIAEPWDVGPGGYQVGNFPPL…	706
3457	3617	fig|48665.5.peg.5287	Limit dextrin alpha-1,6-maltotetraose-hydrolase (EC 3.2.1.196)	Streptomyces viridifaciens strain ATCC 11989	48665.5	CP023698	MQVWPGKPYPLGATYDGAGTNFAVFSESADRIELCLLDEDGSETAVELRETDAFVRHAYLPGVQPGQRYGFRVHGPYNPGLGQRHNSAKLLLDPYAKAMSGHIDWDESVYGYHFGAPERRNDLDSAPHTMHSVVINPYFDWGTDHPPRTDYHRTVIYEAHVKGLTQLHPGIPEEIRGTYAGLAHPAVIEHLAKLGVTAIELMPVHQFVRDHRLRDLGLANYWGYNTIGFFAPHSSYSSGGDRGQQVQEFKSMVKALHAAGIEVILDVVYNHTAEGNHLGPTLSLRGLDNVSYYRLAQDQRFYEDTTGTGNSLLMRSPHVLQLIMDSLRYWVTEMHVDGFRFDLAATLARQFHEVDRLSSFFDLVQQDPVVSQAKLIAEPWDLGEGGYQVGNFPPLWTEW…	715
3486	3647	fig|443255.68.peg.890	Limit dextrin alpha-1,6-maltotetraose-hydrolase (EC 3.2.1.196)	Streptomyces clavuligerus ATCC 27064	443255.68	CP027858	MSSMQVWPGQAYPLGATFDGAGTNFAVFSEAARRIDLCLLHDDGSETRTELRETDAFVRHAYVPGVMPGQRYGFRVRGPYAPEKGQRCNPAKLLLDPYARAMSGHIRWDESVYGYHFGRPDERNDLDSAPHTMASVVVNPYFDWGDDRSPRTEYHRTVIYEAHVKGLTMLHPELPPELRGTYAGLAHPAVISHLTELGVTTLELMPVHQFVHDHRLVDGGLSNYWGYNTIGFFAPHNAYASWGDRGGQVLEFKHAVRALHQAGIEVILDVVYNHTAEGSHLGPTLSFRGLDNASYYRLAENRRHYTDTTGTGNSLRMSNPHVLQLIMDSLRYWVSEMHVDGFRFDLAATLARQFHEVDRLSSFFDLVQQDPVVSQVKLIAEPWDLGEGGYQVGNFPPLW…	789
3494	3655	fig|1927.40.peg.1856	Limit dextrin alpha-1,6-maltotetraose-hydrolase (EC 3.2.1.196)	Streptomyces rimosus strain WT5260	1927.4	CP025551	MQVWPGQTYPLGATYDGAGTNFAVYSETAERIELSLLHDDGSETAVELRETDAFVRHAYLPGIMPGQRYGFRVHGPYKPERGHRHNSAKLLLDPYAKAVSGSIDWDEAVYGYHFGRPDSRNDLDSAPHTMTSVVINPYFDWGDDRPPRTDYHETVLYEAHVKGLTMLHPDLPDDLRGSYAALAHPAVIDHLTGLGVTALELMPVHQFVHDHRLVDAGLANYWGYNTIGFFAPHNAYASWGDRGQQVLEFKSAVRALHEAGIEVILDVVYNHTAEGNHLGPTLSFRGLDNASYYRLVADDPRYYMDTTGTGNSLLMRSPHVLQLIMDSLRYWVTEMRVDGFRFDLAATLARQFHEVDRLSSFFDLVQQDPVVSQVKLIAEPWDVGEGGYQVGNFPPLWTE…	738
3560	3729	fig|92644.9.peg.2777	Limit dextrin alpha-1,6-maltotetraose-hydrolase (EC 3.2.1.196)	Streptomyces malaysiensis strain DSM 4137	92644.9	CP029823	MQVWPGQAYPLGATYDGAGTNFAVFSEAAVRIELCLLHDDGSETAVELRESDAFVRHAYLPGVMPGQRYGFRAHGPYEPELGHRCNSAKLLLDPYAKAISGRIDWGEEVYGYHFGRPDKRNDLDSAPHTMASVVVNPYFDWGDDRPPRTDYHRTVIYEAHVKGLTMRHPRLPEELRGTYAALAHPAIIEHLTELGVTTLELMPVHQFVHDHRLADAGLANYWGYNTIGFFAPHNAYASWGDRGQQVLEFKSAVRALHQAGIEVILDVVYNHTAEGNHLGPTLSFRGLDNASYYRLTEDRRYYMDTTGTGNSLLMRSPHVLQLIMDSLRYWVTEMHVDGFRFDLAATLARQFHEVDRLSSFFDLVQQDPVVSQVKLIAEPWDVGEGGYQVGNFPPLWTEW…	715
3594	3765	fig|68270.4.peg.6242	Limit dextrin alpha-1,6-maltotetraose-hydrolase (EC 3.2.1.196)	Streptomyces spectabilis strain NRRL 2792	68270.4	CP040916	MQVWPGQAYPLGAAYDGAGTNFAVFSEAADRVELCLLHDDGSETAVELRESDGFVRHAYLPGVMPGQRYGFRVHGPYAPARGQRCNSAKLLLDPYALAVGGAVDWGEEVYGYRFNAPDKRNDLDSAPHMMTSVVVNPYFDWGDDRPPRTPYNETVIYEAHVKGLTMLHPDLPGELRGTYAALAHPAVIEHLTRLGVTTLELMPVHQFVNDHRLVDMGLNNYWGYNTIGFFAPHNAYASWGDRGEQVLEFKSAVRALHEAGIEVILDVVYNHTAEGNHLGPTLSFRGLDNASYYRLVEDEPGYYMDTTGTGNSLLMRNPHVLQLIMDSLRYWVTEMHVDGFRFDLAATLARQFHEVDRLSSFFDLVQQDPVVSQVKLIAEPWDVGEGGYQVGNFPPLWTE…	703
3636	3807	fig|83656.9.peg.6060	Limit dextrin alpha-1,6-maltotetraose-hydrolase (EC 3.2.1.196)	Streptomyces tsukubensis strain AT3	83656.9	CP045178	MQVWPGEAYPLGATYDGAGTNFAVFSEAADRIELCLLHDDGSETAVELRETDAFVRHAYLPGVMPGQRYGFRVHGPYAPERGQRCNSAKLLLDPYAKAVSGSVDWGESVYGYHFGEPDGRNDMDSAPHTMTSVVVNPYFDWGDDRLPRTDYHKTVLYEAHVKGLTMTHPALPPELRGTYAALAHPAIIEHLTELGVTALELMPVHQFVNDHRLADAGLSNYWGYNTIGFFAPHNAYASWGDRGQQVLEFKSAVRALHEAGIEVILDVVYNHTAEGNHLGPTLSFRGLDNASYYRLTDDPRYYMDTTGTGNSLLMRSPHVLQMIMDSLRYWVLEMHVDGFRFDLAATLARQFHEVDRLSSFFDLVQQDPVVSQVKLIAEPWDVGEGGYQVGNFPPMWTEW…	704
3640	3812	fig|2585716.3.peg.874	Limit dextrin alpha-1,6-maltotetraose-hydrolase (EC 3.2.1.196)	Streptomyces sp. C8S0	2585716.3	CP045031	MQVWPGQAYPLGATYDGAGTNFAVFSEAADRIELCLLHEDGSETAVELRETDAFVRHAYLPGVMPGQRYGFRVHGPYAPEQGLRCNSAKLLLDPYARAMAGAIDWDEAVYGYHFGRPDSRNDLDSAPHTMSSVVVNPYFDWGDDRPPRTDYHRTVIYEAHVKGLTMTHPALPKELRGTYAGLAHPAIVEHLTELGVTAIELMPVHQFVHDHRLVDAGMANYWGYNTIGYFAPHNAYASWGDRGQQVLEFKSAVRALHKAGIEVILDVVYNHTAEGNHLGPTLSFRGLDNLSYYRLVEDNPRYYMDTTGTGNSLLMRSPHVLQLIMDSLRYWVTEMHVDGFRFDLAATLARQFHEVDRLSSFFDLVQQDPVVSQVKLIAEPWDVGEGGYQVGNFPPLWTE…	721
3691	3863	fig|1914461.3.peg.1318	Limit dextrin alpha-1,6-maltotetraose-hydrolase (EC 3.2.1.196)	Micromonospora terminaliae strain DSM 101760	1914461.3	CP045309	MQVWPGESYPLGATYDGMGTNFAIFSEVAEKIELCLFDEWDTGAERRVELREVDAYVWHAYLPGVEPGQRYGYRVHGPWDPANGLRCNPHKLLLDPYAKAVDGEVTWDPAVYDYEVGGDPDRRNETDSAPFMPKSVVVNPYFDWGNDRPPRTPYHHSVIYEAHVRGLTMRHPDIPEELRGTYAAMASPVMIDYFKRLGVTAVELMPVHEFVHDHRLADLGLRNYWGYNTIGFFAPHHGYSALGRLGQQVQEFRGMVKALHAAGIEVILDVVYNHTAEGNHLGPSLSFKGIDTPSYYRLSEEDRRYFVDYTGTGNSLNVRSPHSLQLIMDSLRYWVTEMHVDGFRFDLAATLAREFYEVDRLSTFFEVVQQDPVVGRVKLIAEPWDVGPGGYQVGNFPPQ…	706
3764	3943	fig|1977088.4.peg.1368	Limit dextrin alpha-1,6-maltotetraose-hydrolase (EC 3.2.1.196)	Streptomyces ficellus strain NRRL 8067	1977088.4	CP034279	MQVWPGQAYPLGATYDGAGTNFAVFSEAADRIELCLLHDDGSETAVELRESDAFVRHAYLPGVMPGQRYGFRVHGPYAPEQGQRCNSAKLLLDPYARAVAGAIDWGEAVYGYHFGKPDSRNDLDSAPHTMTSVVVNPYFDWGDDRPPRTDYHRTVIYEAHVKGLTMLHPALPEELRGTYAGLAHPAVIEHLTELGVTALELMPVHQFVNDHRLADAGLANYWGYNTIGFFAPHNTYASWGDRGQQVLEFKSAVRALHQAGIEVILDVVYNHTAEGNHLGPTLSFRGLDNPSYYRLVEDNPRYYMDTTGTGNSLLMRSPHVLQLIMDSLRYWVTEMHVDGFRFDLAATLARQFHEVDRLSSFFDLVQQDPVVSQVKLIAEPWDVGEGGYQVGNFPPLWTE…	707
3788	3967	fig|2692235.3.peg.5484	Limit dextrin alpha-1,6-maltotetraose-hydrolase (EC 3.2.1.196)	Streptomyces sp. GF20	2692235.3	CP047147	MQVWPGQAYPLGASYDGAGTNFAVFSEAADRIELVLLHDDGSETAVELRETDAFVRHAYLPGVMPGQRYGFRVHGPYAPERGQRCNSAKLLLDPYARAVSGKIKWGEEVYGYHFGSPEKRNDLDSAPHTMTSVVVNPYFDWGDDRRPRTDYHRTVIYEAHVKGLTMLHPALPEELRGTYAALAHPAILEHLTELGITTLELMPVHQFVNDHRLADAGLANYWGYNTIGFFAPHNAYASWGDRGQQVLEFKSAVRALHQAGIEVILDVVYNHTAEGNHLGPTLSFRGLDNASYYRLSGDDPRYYMDTTGTGNSLLMRSPHVLQLIMDSLRYWVTDMHVDGFRFDLAATLARQFHEVDRLSSFFDLVQQDPVVSQVKLIAEPWDVGEGGYQVGNFPPLWTE…	715
3815	3994	fig|2676871.3.peg.1741	Limit dextrin alpha-1,6-maltotetraose-hydrolase (EC 3.2.1.196)	Streptomyces sp. Tu 2975	2676871.3	CP047140	MQVWPGQAYPLGATYDGAGTNFAVHSEAAHRIELCLLHDDGSETAVELRETDAFVRHAYLPGIMPGQRYGFRVHGPYEPARGQRCNSAKLLLDPYARAISGSIEWNESVYGYHFGRPDSRNDLDSAPHTMTSVVVNPYFDWGDDRLPRTDYHRTVIYEAHVKGLTMLHPELPPELRGTYAGLAHPAVISHLTELGVTALELMPVHQFVNDHRLVDAGLNNYWGYNTIGFFAPHNSYASWGDRGEQVLEFKQAVRALHQAGIEVILDVVYNHTAEGNHLGPTLSFRGLDNESYYRLMEDDRRYYMDTTGTGNSLLMRSPHVLQMIMDSLRYWVTEMHVDGFRFDLAATLARQFHEVDRLSSFFDLVQQDPVVSQVKLIAEPWDVGEGGYQVGNFPPLWTE…	707
3941	4131	fig|2717324.3.peg.1425	Limit dextrin alpha-1,6-maltotetraose-hydrolase (EC 3.2.1.196)	Streptomyces sp. QMT-12	2717324.3	CP050177	MQVWPGQTYPLGATYDGAGTNFAVYSEAADRIELCLLHDDGSETAVELRESDAFVRHAYLPGIMPGQRYGFRAHGPYEPERGQRCNSAKLLLDPYARAISGAVEWNESVYGYHFGKPDSRNDLDSAPHTMTSVVVNPYFDWGDDRLPRTEYHKTVLYEAHVKGLTMLHPELPEELRGTYAGLAHPAVIEHLTELGVTALELMPVHQFVNDHRLVDAGLANYWGYNTIGFFAPHNTYASWGDRGEQVLEFKQAVKALHQAGIEVILDVVYNHTAEGNHLGPTLSFRGLDNAQYYRLSEDQRYYTDTTGTGNSLLMRSPHVLQLIMDSLRYWVTEMHVDGFRFDLAATLARQFHEVDRLSSFFDLVQQDPVVSQVKLIAEPWDVGEGGYQVGNFPPLWTEW…	706
4009	4202	fig|2721246.3.peg.8774	Limit dextrin alpha-1,6-maltotetraose-hydrolase (EC 3.2.1.196)	Streptomyces sp. S1D4-11	2721246.3	CP051010	MQVWPGEAYPLGATYDGAGTNFAVFSEAADRIELCLLQDDGSETAVELRESDAFVRHAYLPGIMPGQRYGFRVHGRYAPERGQRVNSAKLLLDPYARAISGSVKWGEEVYGYPFGAPDKRNDLDSAPHTMTSVVVNPYFDWGDDRRPRTEYHHTVIYEAHVKGLTMRHPALPEELRGTYAALAHPAIIEHLTELGVTTLELMPVHQFVNDHRLVEMGLDNYWGYNTIGFFAPHNTYASWGDRGQQVLEFKSAVRALHEAGIEVILDVVYNHTAEGNHLGPTLSFRGLDNASYYRLADDPRYYMDTTGTGNSLLMRSPHVLQLIMDSLRYWVTEMHVDGFRFDLAATLARQFHEVDRLSSFFDLVQQDPVVSQVKLIAEPWDVGEGGYQVGNFPPLWTEW…	702
4010	4203	fig|2721243.3.peg.8213	Limit dextrin alpha-1,6-maltotetraose-hydrolase (EC 3.2.1.196)	Streptomyces sp. RLB1-33	2721243.3	CP050974	MQVWPGEAYPLGATYDGAGTNFAVFSEAADRIELCLLQDDGSETAVELRESDAFVRHAYLPGIMPGQRYGFRVHGRYAPERGQRVNSAKLLLDPYARAISGSVKWGEEVYSYPFGAPDKRNDLDSAPHTMTSVVVNPYFDWGDDRRPRTEYHHTVIYEAHVKGLTMQHPALPEELRGTYAALAHPAIIEHLTELGVTTLELMPVHQFVNDHRLVEMGLDNYWGYNTIGFFAPHNTYASWGDRGQQVLEFKSAVRALHEAGIEVILDVVYNHTAEGNHLGPTLSFRGLDNASYYRLADDPRYYMDTTGTGNSLLMRSPHVLQLIMDSLRYWVTEMHVDGFRFDLAATLARQFHEVDRLSSFFDLVQQDPVVSQVKLIAEPWDVGEGGYQVGNFPPLWTEW…	702
4048	4248	fig|45398.9.peg.6274	Limit dextrin alpha-1,6-maltotetraose-hydrolase (EC 3.2.1.196)	Streptomyces griseoviridis strain K61	45398.9	CP029078	MQVWPGEAYPLGATYDGAGTNFAVYTEAADRVELCLLHDDGSETAVELRESDAFVRHAYLPGIMPGQRYGFRAHGPYAPERGLRCNSAKLLLDPYAKAVSGSVGWGEEVYGYHFGEPESRNDLDSAPHTMASVVINPYFDWGDDRRPRTPYHHTVIYEAHVKGLTMTHPGLPEEVRGTYAALAHPAVIEHLVELGVTALELMPVHQFVNDHRLVDMGLNNYWGYNTIGFFAPHNAYASWGDRGQQVLEFKSAVRALHEAGIEVILDVVYNHTAEGNHLGPTLSFRGLDNPSYYRLTDDARYYMDTTGTGNSLLMRSPHVLQMIMDSLRYWVTEMHVDGFRFDLAATLARQFHEVDRLSSFFDLVQQDPVVSQVKLIAEPWDVGEGGYQVGNFPPLWTEW…	719
4138	4347	fig|2742136.3.peg.6189	Limit dextrin alpha-1,6-maltotetraose-hydrolase (EC 3.2.1.196)	Streptomyces sp. NA04227	2742136.3	CP054918	MQVWPGQAYPLGATYDGAGTNFAVFSEPARRVELCLVHDDGSETAVELREKDAFVRHAYLPGVMPGQRYGFRVHGPYEPARGHLCNSSKLLLDPYARAVSGGIDWGEEVYGYRFAAPDRPSDLDSARHTMTSVVINPSFDWGDDRPPRTDYHRTVLYEAHVKGLTMRHPALPKEIRGTYAALAHPAILEHLTELGVTAIELMPVHQFVDDHRLVEQGLNNYWGYNTIGFFAPHNAYASWGDRGQQVVEFKSAVRALHQAGIEVVLDVVYNHTAEGNHLGPTLSFKGLDNASYYRLAEDRRYYTDTTGTGNSLLMRSPHVLQMIMDSLRYWVTEMHVDGFRFDLAATLARQFHEVDRLSSFFDLVQQDPVVSQVKLIAEPWDVGEGGYQVGNFPPLWTEW…	703
4142	4351	fig|73044.10.peg.6354	Limit dextrin alpha-1,6-maltotetraose-hydrolase (EC 3.2.1.196)	Streptomyces seoulensis strain A01	73044.1	CP054936	MQVWPGEAYPLGATYDGAGTNFAVFTEAADRVELCLLHDDGSETAVELRESDAFVRHAYVPGIMPGQRYGFRVHGPYAPERGLRCNSAKLLLDPYARAISGAIDWGEEVYGYHFDDPGRRNDLDSGPHTMTSVVVNPYFDWGDDRRPRRGYHETVLYEAHVKGLTMRHPGLPEELRGTYAALAHPAVIEHLTELGVTALELMPVHQFVNDHRLADMGLSNYWGYNTIGFFAPHNAYASWGDRGQQVLEFKSAVRALHEAGIEVILDVVYNHTAEGNHLGPTLSFKGIDNPQYYRLTDDPRYYMDTTGTGNSLLMRSPHVLQLIMDSLRYWVTEMHVDGFRFDLAATLARQFHEVDRLSSFFDLVQQDPVVSQVKLIAEPWDVGEGGYQVGNFPPLWTEW…	705
4144	4353	fig|2742130.3.peg.6264	Limit dextrin alpha-1,6-maltotetraose-hydrolase (EC 3.2.1.196)	Streptomyces sp. NA00687	2742130.3	CP054929	MQVWPGQSSPLGATYDGAGTNFAVFSEVAQRIELCLLHDDGSHETVELRETDAFVRHAYLPGVMPGQRYGFRVYGPYAPEWGHRCNPAKLLLDPYAKAVSGQIDWDEAVYGYHFGRPERRNDLDSAPHTMSSVVVNPYFDWGDDRPPRTDYHRTVIYEAHVKGLTMRHPGLPDELRGTYAALAHPAVIEHLTELGVTTLELMPVHQFVQDHRLVDEGLANYWGYNTIGFFAPHNAYASWGDRGQQVLEFKSAVRALHAAGIEVILDVVYNHTAEGNHLGPTLSFRGLDNASYYRLGEDPRTYTDTTGTGNSLLMRHPHVLQLIMDSLRYWVTEMRVDGFRFDLAATLARQFHEVDRLSSFFDLVQQDPVVSRVKLIAEPWDVGEGGYQVGNFPPLWTEW…	722
4145	4354	fig|2742132.3.peg.4122	Limit dextrin alpha-1,6-maltotetraose-hydrolase (EC 3.2.1.196)	Verrucosispora sp. NA02020	2742132.3	CP054923	MQVWPGERYPLGATYDGMGTNFAIFSEVADKIELCLFDEWDVGHERRVELREVDAYVWHAYIPGVGPGQRYGYRVHGPYEPANGLRCNPHKLLIDPYAKAIDGDVQWDPAVYDYEHGDPDRMNVTDSAPFMPKSVVVNPYFDWGNDAPPRIPYHHSVIYEAHVRGLTMRLPGIPEELRGTYAGIASPPMIEHLTRLGITAIELMPVHQFVNDHRLADLGLRNYWGYNTIGFFAPHHAYSALGHLGQQVQEFRGMVKALHAAGIEVILDVVYNHTAEGNHLGPTLSFKGVDNPSYYRLSEENRQYYVDYTGTGNSLNVRSPHSLQLIMDSLRYWVTEMHVDGFRFDLAATLAREFYEVDRLSTFFEVVQQDPVVSRVKLIAEPWDVGPGGYQVGNFPPQW…	705
4161	4371	fig|1969.8.peg.2448	Limit dextrin alpha-1,6-maltotetraose-hydrolase (EC 3.2.1.196)	Streptomyces chartreusis strain NA02069	1969.8	CP056041	MQVWPGEAYPLGATYDGAGTNFAVFTEAADRVELCLLHDDGSETAVELRESDAFVRHAYLPGVMPGQRYGFRVHGPYAPERGLRCNSAKLLLDPYAKAISGSIRWGEEVYGYHFDEPDRRNDLDSAPHTMSSVVVNPYFDWGDDRRPRTEYHHTVIYEAHVKGLTMRHPGLPEELRGTYAALAHPAVIEHLTRLGVTALELMPVHQFVNDHRLVDMDLNNYWGYNTLGFFAPHNAYASWGDRGQQVLEFKSAVRALHEAGIEVILDVVYNHTAEGNHLGPTLSFRGLDNPQYYRLTDDPRYYMDTTGTGNSLLMRSPHVLQLIMDSLRYWVTEMHVDGFRFDLAATLARQFHEVDRLSSFFDLVQQDPIVSQVKLIAEPWDVGEGGYQVGNFPPLWTEW…	716
4241	4454	fig|173860.4.peg.5285	Limit dextrin alpha-1,6-maltotetraose-hydrolase (EC 3.2.1.196)	Streptomyces rectiverticillatus strain B15-08	173860.4	CP040752	MQVWPGQAYPLGATYDGAGTNFAVFSEVAERIELCLLHDDGSETAVELRESDAFVRHAYLPGVMPGQRYGFRVHGPYEPEHGHRCNSAKLLLDPYARAVSGAVDWSEAVYGYHFGRPEKRNDMDSAPHMMTSVVVNPYFDWGDDRPPRTDYHRTVIYEAHVKGLTMRHPALPEEIRGTYAALAHPAVIEHLTELGVTAIELMPVHQFVNDHRLVDAGLANYWGYNTIGFFAPHNAYASWGDRGQQVLEFKSAVRALHAAGIEVILDVVYNHTAEGSHLGPTLSFRGLDNASYYRLADDPQYYMDTTGTGNSLLMRSPHVLQLIMDSLRYWVTEMRVDGFRFDLAATLARQFHEVDRLSSFFDLVQQDPVVSRVKLIAEPWDVGEGGYQVGNFPPLWAEW…	708
4315	4529	fig|1133850.20.peg.7770	Limit dextrin alpha-1,6-maltotetraose-hydrolase (EC 3.2.1.196)	Streptomyces hygroscopicus subsp. jinggangensis 5008	1133850.2	CP003275	MQVWPGEAYPLGATYDGAGTNFAVFTEAADRVELCLLHDDGSETAVELRESDAFVRHAYVPGVMPGQRYGFRVHGPYDPGRGLRCNSAKLLLDPYAKAISGSVRWGEEVYGYHFGAPERRNDLDSAPHTMTSVVINPYFDWGDDRPPRTEYHHTVIYEAHVKGLTMRHPGLPEELRGTYAALAHPAIIEHLTKLGVTALELMPVHQFVNDHRLVDMGLNNYWGYNTIGFFAPHNAYASWGDRGQQVLEFKSAVRALHEAGIEVILDVVYNHTAEGNHLGPTLSFKGIDNPSYYRLAEDPRYYMDTTGTGNSLLMRSPHVLQLIMDSLRYWVTDMHVDGFRFDLAATLARQFHEVDRLSSFFDLVQQDPVVSQVKLIAEPWDVGEGGYQVGNFPPLWTEW…	703
4388	4605	fig|106370.16.peg.1460	Limit dextrin alpha-1,6-maltotetraose-hydrolase (EC 3.2.1.196)	Frankia sp. CcI3	106370.16	NC_007777	MSQVWPGSPYPLGATYDGSGTNFAIFSEVADRVQLCLFDDAGNEERIDLRERDAFVWHAYLPTVGPGQRYGYRVHGSYDPARGLRCNSTKLLLDPYAKAVDGEVAWDQAVFPYTFGDPDSVNDADSGPHMMKSVVISPFFDWNGDRPPRRPYNESVIYEAHVRGLTKNHPGLPEEYRGTYAGVAHPVMIDHYRKLGVTAIELLPVHQFVHDEHLVSRGLRNYWGYNSIAFLAPHSGYSASGGHGRQVQEFKGMVKNLHEAGIEVILDVVYNHTAEGNHMGPMLCFRGIDNSAYYRLVDNRPQYYMDYTGTGNSLRVRHPHVLQLIMDSLRYWVTDMHVDGFRFDLAATLAREFYDVDRLSSFFDLVQQDPVVSQVKLIAEPWDLGEGGYQVGNFPPLWT…	759
4460	4677	fig|1725411.3.peg.961	Limit dextrin alpha-1,6-maltotetraose-hydrolase (EC 3.2.1.196)	Streptomyces sp. CdTB01	1725411.3	CP013743	MRIWQENTEIGARPGQAAPLGATFDGAGTNFAVFSEVAERVELCLFDEDGSEERVPLREVDGFVHHIYLPDVGPGRRYGFRVHGPYRPESGERCNPGKLLLDPYAKAIEGEIEWNEALFPYHFEDADRYNDLDSAPYMPKSVVVNPYFDWGSDHPLRTPYHETVIYEAHVKGMTNTHPAIPEAMRGSYAALAHPAMIDYFVKLGVTAVELMPVHQFVQDHALVEKGLSNYWGYNTIGFFAPHNAYSSSGQRGEQVQEFRSMVKALHEAGIEVILDVVYNHTAEGNHLGPMLSLRGLDNAAYYRLSPDDPRYYWDTTGTGNSLRMNHPHTLQLIMDSLRYWVTEMHVDGFRFDLAATLARQFHEVDRLSSFFDLVHQDPVISQVKLIAEPWDVGDGGYQV…	713
4492	4711	fig|1885.4.peg.6058	Limit dextrin alpha-1,6-maltotetraose-hydrolase (EC 3.2.1.196)	Streptomyces actuosus strain ATCC 25421	1885.4	CP029788	MQVWPGEAYPLGATYDGAGTNFAVFTEAADRVELCLLHDDGSETAIELRESDAFVRHAYVPGVMPGQRYGYRVHGPYAPERGLRCNSAKLLLDPYARAISGSIRWGEEVYGYHFDAPDKRNDLDSAPHTMSSVVVNPYFDWGDDRPPRIEYHRTVIYEAHVKGLTMRHPGLPEELRGTYAGLAHPAVIEHLTELGVTALELMPVHQFVNDHRLVDMGLNNYWGYNTIGFFAPHNAYASWGDRGQQVLEFKSAVRALHEAGIEVILDVVYNHTAEGNHLGPTLSFRGLDNPQYYRLTDDPRYYMDTTGTGNSLLMRSPHVLQLIMDSLRYWVTEMHVDGFRFDLAATLARQFHEVDRLSSFFDLVQQDPVVSQVKLIAEPWDVGEGGYQVGNFPPMWTEW…	702
4499	4718	fig|1888.8.peg.1001	Limit dextrin alpha-1,6-maltotetraose-hydrolase (EC 3.2.1.196)	Streptomyces albus strain SM254	1888.8	CP014485	MQVWPGQAYPLGASYDGAGTNFAVFSEAADRIELVLLHDDGSETAVELRETDAFVRHAYLPGVMPGQRYGFRVHGPYAPERGQRCNSAKLLLDPYARAVSGKIKWGEEVYGYHFGSPEKRNDLDSAPHTMTSVVVNPYFDWGDDRRPRTDYHRTVIYEAHVKGLTMLHPALPEELRGTYAALAHPAILEHLTELGITTLELMPVHQFVNDHRLADAGLANYWGYNTIGFFAPHNAYASWGDRGQQVLEFKSAVRALHQAGIEVILDVVYNHTAEGNHLGPTLSFRGLDNASYYRLSGDDPRYYMDTTGTGNSLLMRSPHVLQLIMDSLRYWVTDMHVDGFRFDLAATLARQFHEVDRLSSFFDLVQQDPVVSQVKLIAEPWDVGEGGYQVGNFPPLWTE…	715
4501	4720	fig|1535768.3.peg.6527	Limit dextrin alpha-1,6-maltotetraose-hydrolase (EC 3.2.1.196)	Streptomyces lunaelactis strain MM109	1535768.3	CP026304	MQVWPGQAYPLGATYDGAGTNFAVYSEAARRIELCLLHDDGSETAVELRETDAFVRHAYLPGVMPGQRYGFRVHGPYAPDRGQRCNSAKLLLDPYARAISGSIDWSESVYGYHFGKPDSRNDLDSAPHTMSSVVVNPYFDWGDDRPPRTDYHRTVIYEAHVKGLTMLHPELPKELRGTYAGLAHPAVISHLTELGVTTLELMPVHQFVNDHRLVDAELNNYWGYNTIGFFAPHNSYASWGDRGEQVLEFKQAVRALHKAGIEVILDVVYNHTAEGSHLGPTLSFRGLDNASYYRLSDDPRYYTDTTGTGNSLLMRSPHVLQLIMDSLRYWVTEMHVDGFRFDLAATLARQFHEVDRLSSFFDLVQQDPVVSQVKLIAEPWDVGEGGYQVGNFPPLWTEW…	706
4508	4727	fig|1185652.3.peg.5517	Limit dextrin alpha-1,6-maltotetraose-hydrolase (EC 3.2.1.196)	Sinorhizobium fredii USDA 257	1185652.3	CP003563	MPTTGIPPLGVTRTPDGTRFAVWSHNAARIDLCLFDKQGEKELRRLPMRRDGDVHSITLGDAPLGTRYGLRAEGVYSPDHGLWFDPSKLLVDPYAVELDRPFRHDPRLTVFGQETADLVPKAIVTDIKAVEPKPPLFQPGGLIYEVAVKPFTILHPNIPEKKRGTLAALAEPIVIEHLHRLGVSAVELMPIVAWIDERHLPPLGLHNGWGYNPIAPMALDPRLVPGGVKELRKTVDALHKAGIGVILDLVFNHSGESDRYGTTLSMRGLDNLTYYRHVTDQPGELINDTGCGNTIACDHPTVQSLILDSLRHFVLAAGVDGFRFDLASILGRDMSGFHRDAALFAAIAADPVLSDRVLIAEPWDTGPGGYQLGNFPRAFLEWNDRARDDIRRYWRGDRH…	654
4802	5030	fig|1907.4.peg.5285	Limit dextrin alpha-1,6-maltotetraose-hydrolase (EC 3.2.1.196)	Streptomyces glaucescens GLA.O	1907.4	CP009438	MQVWPGEAYPLGATYDGAGTNFAVFTEAADRVELCLLHDDGSETAVELRESDAFVRHAYVPGVMPGQRYGYRVHGPYAPERGLRCNSAKLLLDPYARAISGAVDWGEEVYGYHFGAPDRRNDLDSAPHTMTSVVVNPYFDWGDDRRPRTEYHKTVIYEAHVKGLTMRHPGLPEELRGTYAALAHPAVIEHLTELGVTALELMPVHQFVNDHRLVDMGLNNYWGYNTIGFFAPHNAYASWGDRGQQVLEFKSAVRALHEAGIEVILDVVYNHTAEGNHLGPTLSFRGLDNPQYYRLADDPRYYMDTTGTGNSLLMRSPHVLQLIMDSLRYWVTEMHVDGFRFDLAATLARQFHEVDRLSSFFDLVQQDPVVSQVKLIAEPWDVGEGGYQVGNFPPLWTEW…	705
4811	5040	fig|1908.10.peg.1097	Limit dextrin alpha-1,6-maltotetraose-hydrolase (EC 3.2.1.196)	Streptomyces globisporus strain TFH56	1908.1	CP029361	MQVWPGHAYPLGATYDGAGTNFAVFSEAAHRIELCLLHDDGSETAVELRESDAFVRHAYLPGIMPGQRYGFRVHGPYEPQYGTRCNSAKLLLDPYARAIAGKIDWGEAVYGYPFGKPDARNDLDSAPHTMSSVVVNPYFDWGDDRLPRTDYHRTVIYEAHVKGLTMLHPALPPELRGTYAGLAHPEVIAHLTELGVTAIELMPVHQFVQDHRLADMGLANYWGYNTIGFFAPHNTYASWGDRGEQVLEFKQAVKALHQAGIEVILDVVYNHTAEGNHLGPTLSFRGLDNASYYRLTDDQRYYMDTTGTGNSLLMRSPHVLQMIMDSLRYWVTEMHVDGFRFDLAATLARQFHEVDRLSSFFDLVQQDPVVSQVKLIAEPWDVGEGGYQVGNFPPLWTEW…	709
4847	5076	fig|162426.5.peg.3182	Limit dextrin alpha-1,6-maltotetraose-hydrolase (EC 3.2.1.196)	Microbacterium hominis strain SJTG1	162426.5	CP025299	MQSWPGSAYPLGATFDGSGTNFALFSEGAERVELCLFGDRGKETRIEMRDVDAFVWHVYLPTVQPGQRYGYRVHGPNDPANGQRFNPNKLLLDPYAKAVEGQVQWGQEVFGYDFGDPDSRNDEDSAHAMMKGVVVNPFFDWAGDRQPKTPYAETVIYEAHVKGLTELHPEIPEEIRGTYSAIAHPAIIEHLKHIGVTAIELMPVHQFVNDSTLQEKGLSNYWGYNTIAFLAPQNTYASTGQRGQQVQEFKSMVKALHAAGIEVILDVVYNHTAEGNHLGPTLSMRGIDNEAYYRLEADDKRYYTDYTGTGNSMNVGNPHTLQLIMDSLRYWVLEMHVDGFRFDLAATLAREFYEVDRLAAFFEIVQQDPVISQVKLIAEPWDIGPGGYQVGNFPPQWTE…	736
4865	5096	fig|1616117.3.peg.6472	Limit dextrin alpha-1,6-maltotetraose-hydrolase (EC 3.2.1.196)	Streptomyces formicae strain KY5	1616117.3	CP022685	MQVWPGQAYPLGATYDGAGTNFAVFSEAAERVELCLLHDDGSETAIELRESDAFVRHAYLPGIMPGQRYGFRVHGPYAPEQGHRCNSAKLLLDPYARAVSGRVEWGEEVYGYHFEDPEERNDLDSAPHMMTSVVVNPYFDWGDDRPPRTPYHQTVIYEAHVKGLTMLHPDLPDELRGSYAALGHPAIIEHLTELGVTALELMPVHQFVNDHRLVDMGLNNYWGYNTIGFFAPHNAYASWGDRGEQVLEFKQAVKALHEADIEVILDVVYNHTAEGNHLGPTLSFKGLDNASYYRLTDDPRYYMDTTGTGNSLLMRSPHVLQMIMDSLRHWVTDMHVDGFRFDLAATLARQFHEVDRLSSFFDLVQQDPVVSQVKLIAEPWDVGEGGYQVGNFPALWTEW…	702
4884	5115	fig|1915.7.peg.2089	Limit dextrin alpha-1,6-maltotetraose-hydrolase (EC 3.2.1.196)	Streptomyces lincolnensis strain LC-G	1915.7	CP022744	MQVWPGEAYPLGATYDGAGTNFAVFSEAADRVELCLLHDDGSETAVELRESDAFVRHAYLPGVMPGQRYGFRAHGPYAPERGLRCNSAKLLLDPYARAISGSIGWGEEVYGYHFDAPDRRNDLDSAPHMMTSVVVNPYFDWGDDRRPRIGYHETVIYEAHVKGLTMSHPGLPEELRGTYAALAHPAIIEHLVELGVTTLELMPVHQFVNDHRLVDMGLNNYWGYNTIGFFAPHNAYASWGDRGQQVLEFKSAVRALHEAGIEVILDVVYNHTAEGNHLGPTLSFKGLDNPQYYRLTDDPRYYMDTTGTGNSLLMRSPHVLQLIMDSLRYWVTDMHVDGFRFDLAATLARQFHEVDRLSSFFDLVQQDPVVSQVKLIAEPWDVGEGGYQVGNFPPLWTEW…	706
4885	5116	fig|1915.4.peg.7238	Limit dextrin alpha-1,6-maltotetraose-hydrolase (EC 3.2.1.196)	Streptomyces lincolnensis strain NRRL 2936	1915.4	CP016438	MQVWPGEAYPLGATYDGAGTNFAVFSEAADRVELCLLHDDGSETAVELRESDAFVRHAYLPGVMPGQRYGFRAHGPYAPERGLRCNSAKLLLDPYARAISGSIGWGEEVYGYHFDAPDRRNDLDSAPHMMTSVVVNPYFDWGDDRRPRIGYHETVIYEAHVKGLTMSHPGLPEELRGTYAALAHPAIIEHLVELGVTTLELMPVHQFVNDHRLVDMGLNNYWGYNTIGFFAPHNAYASWGDRGQQVLEFKSAVRALHEAGIEVILDVVYNHTAEGNHLGPTLSFKGLDNPQYYRLTDDPRYYMDTTGTGNSLLMRSPHVLQLIMDSLRYWVTDMHVDGFRFDLAATLARQFHEVDRLSSFFDLVQQDPVVSQVKLIAEPWDVGEGGYQVGNFPPLWTEW…	706
4919	5151	fig|1262452.3.peg.2544	Limit dextrin alpha-1,6-maltotetraose-hydrolase (EC 3.2.1.196)	Streptomyces sp. 769	1262452.3	CP003987	MQVWPGQMYPLGATYDGAGTNFAVFSEAATRIELCLLHDDGSETAVELRESDAFVRHAYLPGVMPGQRYGFRAHGPYEPERGHRCNSAKLLLDPYARAMSGVIDWDEAVYGYRFGRPEVRNDLDSAPHTMASVVVNPYFDWGDDRPPRTAYHETVLYEAHVKGLTMRHPELPEELRGTYAALAHPAIIDHLTALGVTALELMPVHQFVQDHRLVDAGLSNYWGYNTIGFFAPHNAYASWGDRGQQVLEFKTAVRALHRAGIEVILDVVYNHTAEGSHLGPTLSFRGLDNASYYRLSDDRRYYMDTTGTGNSLLMRSPHVLQLVMDSLRYWVQEMRVDGFRFDLAATLARQFHEVDRLSSFFDLVHQDPVVSQVKLIAEPWDVGEGGYQVGNFPPLWTEW…	753
4957	5189	fig|193462.5.peg.1383	Limit dextrin alpha-1,6-maltotetraose-hydrolase (EC 3.2.1.196)	Streptomyces niveus strain SCSIO 3406	193462.5	CP018047	MQVWPGQTYPLGATYDGAGTNFAVYSEAAHRIELCLLHDDGSETAVELREADAFVRHAYLPGIMPGQRYGFRVHGPYEPENGQRCNSAKLLLDPYARAISGSIDWNESVYGYHFGKPDSRNDMDSAPHTMTAVVVNPYFDWGDDRRPRTDYHRTVIYEAHVKGLTMLHPDLPEELRGTYAGLAHPAVIEHLTELGVTALEIMPVHQFVNDHRLVDAGLNNYWGYNTIGFFAPHNTYASWGDRGEQVLEFKQAVKALHEAGIEVILDVVYNHTAEGNHLGPTLSFRGLDNASYYRLGADNPRYYTDTTGTGNSLLMRSPHVLQLIMDSLRYWVEEMHVDGFRFDLAATLARQFHEVDRLSSFFDLVQQDPVVSQVKLIAEPWDVGEGGYQVGNFPPLWTE…	707
4982	5216	fig|1435056.3.peg.1187	Limit dextrin alpha-1,6-maltotetraose-hydrolase (EC 3.2.1.196)	Trueperella pyogenes TP8	1435056.3	CP007003	MEIWPGKPYPLGATFDGTGTNFAIFSSVAEMIELCLIDDDGKESRVELREVDAFVWHCYLPGIRPGQRYGFRVHGPFDPENGHRCDPSKILLDPYAKAIEGQVDNHQANFSYDFHDHTQRAQLDSLGHTMLSVVVNPFFDWGHDRPPKHEYHNTIIYEAHLKGMTALHPDIPEDLRGTYMGMAHPAMVNYLKDLGITAVELMPIHQFVNDTSLQDKGLSNYWGYNTIGFFAPQNTYSSSGEVGSQVEEFKAMVKAYHAADIEVILDVVYNHTAEGNHMGPTLSFRGIDNRAYYRLVDGDLAHYFDTTGTGNSLNMSSPHSLQLIMDSLRYWVVDMHVDGFRFDLASTLARELHAVDKLSAFFDIIQQDPIISQVKLIAEPWDVGEGGYNVGEFPPLWTE…	748
4983	5217	fig|1434306.3.peg.6690	Limit dextrin alpha-1,6-maltotetraose-hydrolase (EC 3.2.1.196)	Streptomyces albulus ZPM	1434306.3	CP006871	MQVWPGQMYPLGATYDGAGTNFAVFSEAATRIELCLLHDDGSETAVELRESDAFVRHAYLPGIMPGQRYGFRAHGPYEPERGQRCNSAKLLLDPYARAMSGVIDWDEAVYGYHFGRPEVRNDLDSAPHTMASVVVNPYFDWGDDRPPRTAYHETVLYEAHVKGLTMRHPELPEELRGTYAALAHPAIIDHLTKLGVTALELMPVHQFVQDHRLVDAGLTNYWGYNTIGFFAPHNAYASWGDRGQQVLEFKTAVRALHQAGIEVILDVVYNHTAEGSHLGPTLSFRGLDNASYYRLSDDLRYYMDTTGTGNSLLMRSPHVLQLVMDSLRYWVQEMRVDGFRFDLAATLARQFHEVDRLSSFFDLVHQDPVVSQVKLIAEPWDVGEGGYQVGNFPPLWTEW…	727
5079	5315	fig|1661694.4.peg.1170	Limit dextrin alpha-1,6-maltotetraose-hydrolase (EC 3.2.1.196)	Streptomyces sp. Tue 6075	1661694.4	CP010833	MQVWPGHAYPLGATYDGAGTNFAVFSEAAHRIELCLLHDDGSETAVELRETDAFVRHAYLPGVMPGQRYGFRVHGPYEPQHGTRCNSAKLLLDPYARAVAGKIDWGEAVYGYPFGKPDARNDLDSAPHTMSSVVVNPYFDWGDDRRPRTDYHRTVIYEAHVKGLTMLHPALPPELRGTYAGLAHPEVIAHLTELGVTAIELMPVHQFVQDHRLADMGLANYWGYNTIGFFAPHNTYASWGDRGEQVLEFKQAVKALHQAGIEVILDVVYNHTAEGNHLGPTLSFRGLDNASYYRLTDDQRYYMDTTGTGNSLLMRSPHVLQMIMDSLRYWVTEMHVDGFRFDLAATLARQFHEVDRLSSFFDLVQQDPVVSQVKLIAEPWDVGEGGYQVGNFPPLWTEW…	709
5094	5330	fig|1661.13.peg.174	Limit dextrin alpha-1,6-maltotetraose-hydrolase (EC 3.2.1.196)	Trueperella pyogenes strain TP6375	1661.13	CP007519	MEIWPGKPYPLGATFDGTGTNFAIFSSVAEMIELCLIEDDGKESRVELREVDAFVWHCYLPGIRPGQRYGFRVHGPFDPENGHRCDPSKILLDPYAKAIEGQVDNHQANFSYDFHDHTQRAQLDSLGHTMLSVVVNPFFDWGHDRPPKHEYHNTIIYEAHLKGMTALHPDIPEDLRGTYMGMAHPAMVNYLKDLGITAVELMPIHQFVNDTSLQDKGLSNYWGYNTIGFFAPQNTYSSSGEVGSQVEEFKAMVKAYHAADIEVILDVVYNHTAEGNHMGPTLSFRGIDNRAYYRLVDGDLAHYFDTTGTGNSLNMSSPHSLQLIMDSLRYWVVDMHVDGFRFDLASTLARELHAVDKLSAFFDIIQQDPIISQVKLIAEPWDVGEGGYNVGEFPPLWTE…	748
5148	5384	fig|146923.5.peg.5234	Limit dextrin alpha-1,6-maltotetraose-hydrolase (EC 3.2.1.196)	Streptomyces parvulus strain 2297	146923.5	CP015866	MQVWPGEAYPLGATYDGAGTNFAVFTEAADRVELCLLHDDGSETAIELRESDAFVRHAYLPGVMPGQRYGYRVHGPYAPERGLRCNSAKLLLDPYARAISGAVQWGEEVYGYHFGEPDRRNDLDSAPHTMTSVVVNPYFDWGDDRRPRTEYHHTVIYEAHVKGLTMRHPGLPEELRGTYAALAHPAVIEHLTELGVTALELMPVHQFVNDHRLVDMGLNNYWGYNTVGFFAPHNAYASWGDRGQQVLEFKSAVKALHEAGIEVILDVVYNHTAEGNHLGPTLSFKGLDNPSYYRLTDDPRYYMDTTGTGNSLLMRSPHVLQMIMDSLRYWVTEMHVDGFRFDLAATLARQFHEVDRLSSFFDLVQQDPVVSQVKLIAEPWDVGEGGYQVGNFPPLWTEW…	705
5192	5428	fig|316280.3.peg.6272	Limit dextrin alpha-1,6-maltotetraose-hydrolase (EC 3.2.1.196)	Streptomyces peucetius subsp. caesius ATCC 27952	316280.3	CP022438	MQVWPGQAYPLGATYDGAGTNFAVHSEAAHRIELCLLHDDGSETAVELRETDAFVRHAYLPGIMPGQRYGFRVHGPYEPARGQRCNSAKLLLDPYARAISGSVEWNESVYGYHFGRPDSRNDLDSAPHTMTSVVVNPYFDWGDDRLPRTDYHRTVIYEAHVKGLTMLHPELPPELRGTYAGLAHPAVISHLTELGVTALELMPVHQFVNDHRLVDAGLSNYWGYNTIGFFAPHNTYASWGDRGEQVLEFKQAVRALHRAGIEVILDVVYNHTAEGNHLGPTLSFRGLDNESYYRLMEDDRRYYMDTTGTGNSLLMRSPHVLQMIMDSLRYWVTEMHVDGFRFDLAATLARQFHEVDRLSSFFDLVQQDPVVSQVKLIAEPWDVGEGGYQVGNFPPLWTE…	707
5248	5487	fig|75293.3.peg.6913	Limit dextrin alpha-1,6-maltotetraose-hydrolase (EC 3.2.1.196)	Streptomyces autolyticus strain CGMCC0516	75293.3	CP019458	MQVWPGQAYPLGATYDGAGTNFAVFSEAAVRIELCLLHDDGSETAVELRESDAFVRHAYLPGVMPGQRYGFRAHGPYEPELGHRCNSAKLLLDPYAKAISGRIDWGEEVYGYHFGRPDKRNDLDSAPHTMASVVVNPYFDWGDDRPPRTDYHRTVIYEAHVKGLTMRHPRLPEELRGTYAALAHPAIIEHLTELGVTTLELMPVHQFVHDHRLADAGLANYWGYNTIGFFAPHNAYASWGDRGQQVLEFKSAVRALHQAGIEVILDVVYNHTAEGNHLGPTLSFRGLDNASYYRLTEDRRYYMDTTGTGNSLLMRSPHVLQLIMDSLRYWVTEMHVDGFRFDLAATLARQFHEVDRLSSFFDLVQQDPVVSQVKLIAEPWDVGEGGYQVGNFPPLWTEW…	715
5264	5503	fig|54571.10.peg.6292	Limit dextrin alpha-1,6-maltotetraose-hydrolase (EC 3.2.1.196)	Streptomyces venezuelae strain ATCC 15439	54571.1	CP013129	MQVWPGQAYPLGATYDGAGTNFAVFSEAAHRIELCLLHDDGSETAVELRETDAFVRHAYLPGVMPGQRYGFRVHGPYAPERGLRCNAAKLLLDPYARAVSGRVRWGEAVYGYPFGRPDARNDLDSAPDTMTSVVVNPYFDWGDDRRPRTEYHHTVIYEAHVKGLTMLHPDLPEELRGTYAGLAHPSVIGHLRELGVTALELMPVHQFVNDHRLVDAGLSNYWGYNTIGFFAPHNAYASWGDRGQQVLEFKSAVRALHQAGIEVILDVVYNHTAEGNHLGPTLSMRGLDNPSYYRLADDPRYYMDTTGTGNSLLMRSPHVLQLIMDSLRYWVTEMHVDGFRFDLAATLARQFHEVDRLSSFFDLVQQDPVVSQVKLIAEPWDVGEGGYQVGNFPPLWTEW…	706
5298	5537	fig|465541.12.peg.5637	Limit dextrin alpha-1,6-maltotetraose-hydrolase (EC 3.2.1.196)	Streptomyces sp. Mg1	465541.12	CP011664	MQVWPGQAYPLGATYDGAGTNFAVYSEAARRIELCLLHDDGSETAVELRETDAFVRHAYLPGVMPGQRYGFRVHGPYEPERGLRCNAAKLLLDPYARAIAGSVDWGEQVYGYHFGRPDSRNDLDSAPHTMSSVVVNPYFDWANDRPPRHEYHHTVLYEAHVKGLTMRHPDLPEELRGTYGALAHPAVIGHLTKLGVTALELMPVHQSVNDHRLVDDGLSNYWGYNTIGFFAPHNGYASGDRGQQVLEFKSAVRALHEAGIEVILDVVYNHTAEGNHLGPTLSFRGLDNASYYRLAEDPRHYMDTTGTGNSLLMRSPHVLQLIMDSLRYWVTEMHVDGFRFDLAATLARQFHEVDRLSSFFDLVQQDPVVSQVKLIAEPWDLGEGGYQVGNFPPLWTEWN…	704
5314	5553	fig|749414.3.peg.3161	Limit dextrin alpha-1,6-maltotetraose-hydrolase (EC 3.2.1.196)	Streptomyces bingchenggensis BCW-1	749414.3	CP002047	MQVWPGQAYPLGATYDGAGTNFAVFSEAAVRIELCLLHDDGSETAVELRETDAFVRHAYLPGVMPGQRYGFRAHGPYQPERGLRCNSAKLLLDPYAKALSGQINWGEEVYGYHFNRPEKRNDLDSAPHTMASVVVNPYFDWGDDRPPRTDYHRTVIYEAHVKGLTMRHPRLPEELRGTYAALAHPAIIEHLTELGVTTLELMPVHQFVHDHRLADAGLSNYWGYNTIGFFAPHNAYASWGDRGQQVLEFKSAVRALHQAGIEVILDVVYNHTAEGNHLGPTLSFRGLDNASYYRLAGDRRYYTDTTGTGNSLLMRSPHVLQLIMDSLRYWVTEMRVDGFRFDLAATLARQFHEVDRLSSFFDLVQQDPVVSQVKLIAEPWDVGEGGYQVGNFPPLWTEW…	718
5344	5584	fig|2099584.3.peg.4387	Limit dextrin alpha-1,6-maltotetraose-hydrolase (EC 3.2.1.196)	Streptomyces sp. ICC4	2099584.3	CP030286	MQVWPGQAYPLGATYDGAGTNFAVYSEAARRIELCLLHDDGSETAVELRETDAFVRHAYLPGVMPGQRYGFRVHGPYEPERGRRCNAAKLLLDPYARAVAGSVDWGEEVYGYHFGRPDSRNDLDSAPKSMSSVVVNPYFDWANDRPPRHEYHRTVLYEAHVKGLTMRHPDLPEELRGTYGALAHPAVIGHLTKLGVTALELMPVHQFVNDHRLVDDGLSNYWGYNTIGFFAPHNGYASGDRGQQVLEFKSAVRALHEAGIEVILDVVYNHTAEGNHLGPTLSFRGLDNASYYRLADDPRHYMDTTGTGNSLLMRSPHVLQLIMDSLRYWVTEMHVDGFRFDLAATLARQFHEVDRLSSFFDLVQQDPVVSQVKLIAEPWDLGEGGYQVGNFPPLWTEWN…	704
5347	5587	fig|2099583.3.peg.5531	Limit dextrin alpha-1,6-maltotetraose-hydrolase (EC 3.2.1.196)	Streptomyces sp. ICC1	2099583.3	CP030287	MQVWPGQAYPLGATYDGAGTNFAVYSEAARRIELCLLHDDGSETAVELRETDAFVRHAYLPGVMPGQRYGFRVHGPYEPERGRRCNAAKLLLDPYARAVAGSVDWGEEVYGYHFGRPDSRNDLDSAPKSMSSVVVNPYFDWANDRPPRHEYHRTVLYEAHVKGLTMRHPDLPEELRGTYGALAHPAVIGHLTKLGVTALELMPVHQFVNDHRLVDDGLSNYWGYNTIGFFAPHNGYASGDRGQQVLEFKSAVRALHEAGIEVILDVVYNHTAEGNHLGPTLSFRGLDNASYYRLADDPRHYMDTTGTGNSLLMRSPHVLQLIMDSLRYWVTEMHVDGFRFDLAATLARQFHEVDRLSSFFDLVQQDPVVSQVKLIAEPWDLGEGGYQVGNFPPLWTEWN…	704
5361	5601	fig|2135430.3.peg.6236	Limit dextrin alpha-1,6-maltotetraose-hydrolase (EC 3.2.1.196)	Streptomyces sp. P3	2135430.3	CP028369	MQVWPGEAYPLGATYDGAGTNFAVFTEAADRVELCLLHDDGSETAVELRESDAFVRHAYVPGVMPGQRYGFRVHGPYDPGRGQRCNSAKLLLDPYAKAVAGEIRWGEEVYGYHFDAPERRNDLDSAPHTMTSVVVNPYFDWGDDRRPRTDYHQTVIYEAHVKGLTMRHPGLPEELRGTYAALAHPAVLEHLTELGVTALELMPVHQFVNDHRLVDMGLNNYWGYNTIGFFAPHNAYASWGDRGQQVLEFKSAVRALHEAGIEVILDVVYNHTAEGNHLGPTLSFRGIDNPSYYRLADDPRYYTDTTGTGNSLLMRSPHVLQMIMDSLRYWVLEMHVDGFRFDLAATLARQFHEVDRLSSFFDLVQQDPVVSQVKLIAEPWDVGEGGYQVGNFPPLWTEW…	702
5419	5659	fig|1837283.3.peg.1129	Limit dextrin alpha-1,6-maltotetraose-hydrolase (EC 3.2.1.196)	Streptomyces sp. S8 strain S8	1837283.3	CP015362	MQVWPGHAYPLGATYDGAGTNFAVFSEAAHRIELCLLHDDGSETAVELRETDAFVRHAYLPGVMPGQRYGFRVHGPYEPQHGQRCNSAKLLLDPYARAIAGQIEWGEAVYGYPFGRPDARNDLDSAPHTMTSVVVNPYFDWGDDRRPRTDYHRTVIYEAHVKGLTMLHPGLPPELRGTYAGLAHPEIIAHLTELGVTAIELMPIHQFVQDHRLADMGLANYWGYNTIGFFAPHNAYASWGERGEQVLEFKQAVKALHQAGIEVILDVVYNHTAEGNHLGPTLSFRGLDNASYYRLTDDQRYYMDTTGTGNSLLMRSPHVLQMIMDSLRYWVTEMHVDGFRFDLAATLARQFHEVDRLSSFFDLVQQDPVVSQVKLIAEPWDVGEGGYQVGNFPPLWTEW…	709
5420	5660	fig|1972846.3.peg.1743	Limit dextrin alpha-1,6-maltotetraose-hydrolase (EC 3.2.1.196)	Streptomyces sp. Sge12 strain Sge12	1972846.3	CP020555	MQVWPGQAYPLGATYDGAGTNFAVYSEAARRIELCLLHDDGSESAVELRETDAFVRHAYLPGVMPGQRYGFRVHGPYEPERGRRCNPAKLLLDPYARAISGRVSWNEAVYGYHFGRPDSRNDLDSAPHTMSSVVVNPYFDWANDRPPRHEYHHTVLYEAHVKGLTMRHPDLPEELRGTYGALAHPAVIGHLTKLGVTALELMPVHQFVNDHRLVNDGLSNYWGYNTIGFFAPHNGYASGDRGQQVLEFKSAVRALHEAGIEVILDVVYNHTAEGNHLGPTLSFRGLDNASYYRLAEDPRHYMDTTGTGNSLLMRSPHVLQLIMDSLRYWVTEMHVDGFRFDLAATLARQFHEVDRLSSFFDLVQQDPVVSQVKLIAEPWDLGEGGYQVGNFPPLWTEWN…	704
5458	5698	fig|556288.4.peg.1417	Limit dextrin alpha-1,6-maltotetraose-hydrolase (EC 3.2.1.196)	Brachybacterium saurashtrense strain DSM 23186	556288.4	CP031356	MPADRDDRLTPPCAPTSPGLVVDEQGRGTFAVAAPRAEAVDLCIRRGSTEQRRRLRHVDGGLHWDHVTGMIPGTRYGLRALGPWAPADGLLCSPHRLLQDPRARGVSHSSPLLSSFFPSEVDAMLDRVGDPARRAEADNGDDAVWSVVVSDAFDWQEDRRPRIGWDATVLYELHVKGFTQLHPAVPPEQRGTYAGLAHPAVLDHLRSLGVTSLELLPVHAAMDEPHLTRLGLTNYWGYSTMSYFAPEPSLATAAAQAAGAQAVVDEVKAMVRTLHAEGFEVILDVVYNHTAEGGADGPALSLRGLDNLEHYWTDHGRFVDVTGTGGTLDPRSLHVMDLILSSLRYWVQEMHVDGFRFDLAATLGRDDHGFRPDHPLLRAIATDPVLRDVKLIAEPWDVG…	747
5464	5704	fig|2211357.3.peg.6065	Limit dextrin alpha-1,6-maltotetraose-hydrolase (EC 3.2.1.196)	Streptomyces sp. ETH9427	2211357.3	CP029624	MQVWPGEAYPLGATYDGAGTNFAVFTEAADRVELCLLHDDGSETAVELRESDAFVRHAYLPGVMPGQRYGFRVHGPYAPERGLRCNSAKLLLDPYARAISGSIQWGEEVYGYHFDDPERRNDLDSAPHTMTSVVVNPYFDWGDDRRPRTEYHHTVIYEAHVKGLTMRHPGLPEELRGTYAGLAHPAIIEHLTELGVTALELMPVHQFVNDHRLVDMGLNNYWGYNTIGFFAPHNAYASWGDRGQQVLEFKSAVKALHEAGIEVILDVVYNHTAEGNHLGPTLSLKGLDNPSYYRLAEDPRYYMDTTGTGNSLLMRSPHVLQMIMDSLRYWVTEMHVDGFRFDLAATLARQFHEVDRLSSFFDLVQQDPVVSQVKLIAEPWDVGEGGYQVGNFPPLWTEW…	711
5590	5836	fig|2184053.3.peg.2334	Limit dextrin alpha-1,6-maltotetraose-hydrolase (EC 3.2.1.196)	Streptomyces sp. ZFG47	2184053.3	CP030073	MQVWPGEAYPLGATYDGAGTNFAVFTEAADRVELCLLHDDGSETAVELRESDAFVRHAYLPGVMPGQRYGFRVHGPYAPERGLRCNSAKLLLDPYARAISGSVGWGEEVYGYPFGAPDKRNDLDSAPHAMSSVVVNPYFDWGDDRRPRTEYHHTVIYEAHVKGLTMRHPGLPEELRGTYAALAHPAVIEHLTDLGVTALELMPVHQFVNDHRLVDMGLNNYWGYNTIGFFAPHNAYASWGDRGQQVLEFKSAVRALHEAGIEVILDVVYNHTAEGNHLGPTLSFRGLDNQSYYRLADDPRYYMDTTGTGNSLLMRSPHVLQLIMDSLRYWVTEMHVDGFRFDLAATLARQFHEVDRLSSFFDLVQQDPVVSQVKLIAEPWDVGEGGYQVGNFPPLWTEW…	705
5633	5882	fig|2202000.4.peg.6860	Limit dextrin alpha-1,6-maltotetraose-hydrolase (EC 3.2.1.196)	Streptomyces sp. NEAU-S7GS2	2202000.4	CP029541	MQVWPGQMYPLGATYDGAGTNFAVFSEAAKRIELCLLHDDGSETAVELRESDANVRHAYLPGVMPGQRYGFRAHGPYEPERGQRCNSAKLLLDPYARAMSGRIDWDEAVYGYHFGRPEVRNDLDSAPHTMASVVVNPYFDWGDDRPPRTAYHETVLYEAHVKGLTMRHPELPEELRGTYAALAHPAIIDHLTKLGVTALELMPVHQFVQDHRLVDAGLTNYWGYNTIGFFAPHNAYASWGDRGQQVLEFKTAVRALHQAGIEVILDVVYNHTAEGSHLGPTLSFRGLDNASYYRLSDDKQYYMDTTGTGNSLLMRSPHVLQLVMDSLRYWVQEMRVDGFRFDLAATLARQFHEVDRLSSFFDLVHQDPVVSQVKLIAEPWDVGEGGYQVGNFPPLWTEW…	731
5700	5953	fig|2282738.3.peg.5887	Limit dextrin alpha-1,6-maltotetraose-hydrolase (EC 3.2.1.196)	Streptomyces sp. GSSD-12	2282738.3	CP031194	MQVWPGQAYPLGATYDGAGTNFAVYSEAAHRIELCLLHDDGSETAVELRETDAFVRHAYLPGIMPGQRYGFRAHGPYEPERGHRCNSAKLLLDPYARAISGSVEWGESVYGYHFGRPESRNDMDSAPHTMSSVVVNPYFDWGDDRLPRTDYHRTVLYEAHVKGLTMLHPELPEELRGTYAGLAHPAVIEHLTELGVTALELMPVHQFVNDHRLVDAGLANYWGYNTIGFFAPHNAYASWGDRGEQVLEFKQAVRALHRAGIEVILDVVYNHTAEGNHLGPTLSFRGLDNAQYYRLGENQRYYTDTTGTGNSLLMRSPHVLQLIMDSLRYWVTEMHVDGFRFDLAATLARQFHEVDRLSSFFDLVQQDPVVSQVKLIAEPWDVGEGGYQVGNFPPLWTEW…	709
5709	5962	fig|83291.4.peg.1948	Limit dextrin alpha-1,6-maltotetraose-hydrolase (EC 3.2.1.196)	Streptomyces armeniacus strain ATCC 15676	83291.4	CP031320	MQVWPGHAYPLGATYDGAGTNFAVFSEAADRVELCLLHEDGSETAVELRESDAFVRHAYLPGVMPGQRYGYRVHGPYEPERGHRCNSAKLLLDPYAKAVSGRIDWDEAVYGYHFGAPDRRNDLDSAPHTVSAVVVNPYFDWGHDRLPRTDYHHTVIYEAHVKGLTMLHPKLPRELRGTYAALAHPAVIDHLTGLGVTALELMPVHQFVTDNRLADSGLTNYWGYNTLGYFAPHNAYASWGDRGQQVLEFKQAVRALHEAGIEVILDVVYNHTAEGSHLGPTLSFRGLDNASYYRLADDPRYYMDTTGTGNSLLMRSPHVLQLIMDSLRYWVTEMHVDGFRFDLAATLARQFHEVDRLSSFFDLVQQDPVVSQVKLIAEPWDVGEGGYQVGNFPPLWTEW…	704
5750	6003	fig|47850.4.peg.4516	Limit dextrin alpha-1,6-maltotetraose-hydrolase (EC 3.2.1.196)	Micromonospora aurantiaca strain 110B(2018) strain 110B(2018) strain 110B(2018)	47850.4	CP031263	MQVWPGESYPLGATYDGMGTNFAIFSEVAEKIELCLFDEWDIGTERRVELREVDAYVWHAYIPGVEPGQRYGYRVHGPWNPAEGLRCNPHKLLLDPYAKAVDGEITWDPSVYDYEVGGDPDLMNTADSAPYMPKSVVVNPYFDWGNDRPPRTPYHHSVIYEAHVRGLTMRHPGIPEELRGTYAAIASPVMIEHFKRLGVTAVELMPVHEFVHDHRLADLGLRNYWGYNTIGFFAPHHGYSALGRLGQQVQEFRGMVKALHAAGIEVILDVVYNHTAEGNHLGPSLSFKGIDTPSYYRLSEEDRRYFVDYTGTGNSLNVRSPHSLQLIMDSLRYWVTEMHVDGFRFDLAATLAREFYEVDRLSTFFEVVQQDPVVGRVKLIAEPWDVGPGGYQVGNFPPQ…	706
5794	6047	fig|2014534.3.peg.2354	Limit dextrin alpha-1,6-maltotetraose-hydrolase (EC 3.2.1.196)	Microbacterium sp. PM5	2014534.3	CP022162	MQAWPGSAYPLGATFDGSGTNFALFSEGAERVELCLFGDRGKETRIEMRDVDAFVWHVYLPTVQPGQRYGYRVHGPNDPANGHRFNPNKLLLDPYAKAVEGQVHWGQSVFGYEFGDPDSRNDEDSAAAMMKGVVVNPFFDWAGDRLPKTPYAETVIYEAHVKGLTQLHPEIPEEIRGTYSAIAHPAVIEHLKHIGVTAIELMPVHQFVNDSTLQEKGLSNYWGYNTIAFLAPQNTYSSTGQRGQQVQEFKSMVKALHAAGIEVILDVVYNHTAEGNHMGPTLSMRGIDNEAYYRLEADDKRYYTDYTGTGNSMNVGNPHTLQLIMDSLRYWVLEMHVDGFRFDLAATLAREFYEVDRLAAFFEIVQQDPVISQVKLIAEPWDIGPGGYQVGNFPPQWTE…	736
5814	6069	fig|477245.3.peg.5514	Limit dextrin alpha-1,6-maltotetraose-hydrolase (EC 3.2.1.196)	Streptomyces cyaneogriseus subsp. noncyanogenus strain NMWT 1	477245.3	CP010849	MQVWPGEAYPLGATYDGAGTNFAVFTEAADRVELCLLHDDGSETAIELRESDAFVRHAYVPGVMPGQRYGYRVHGPYAPERGLRCNSAKLLLDPYARAISGSIHWGEEVYGYHFDDPDRRNDLDSAPHTMSSVVVNPYFDWGDDRRPRTEYHHTVIYEAHVKGLTMRHPGLPEELRGTYAALAHPAIIEHLTKLGVTALELMPVHQFVNDHRLVDMGLNNYWGYNTIGFFAPHNAYASWGDRGQQVLEFKSAVKALHEAGIEVILDVVYNHTAEGNHLGPTLSFKGIDNPSYYRLTEDPRYYMDTTGTGNSLLMRSPHVLQLIMDSLRYWVTEMHVDGFRFDLAATLARQFHEVDRLSSFFDLVQQDPVVSQVKLIAEPWDVGEGGYQVGNFPPLWTEW…	705
6105	6366	fig|2039870.3.peg.1283	Limit dextrin alpha-1,6-maltotetraose-hydrolase (EC 3.2.1.196)	Micromonospora sp. WMMA2032	2039870.3	CP024052	MQVWPGESYPLGATYDGMGTNFAIFSEVAEKIELCLFDEWDIGTERRVELREVDAYVWHAYIPGVEPGQRYGFRVHGPWDPANGLRCNPHKLLLDPYAKAVDGEVSWDPSVYDYEVGGDPDRMNTVDSAPFMPKSVVVNPYFDWGNDKPPRTPYHHSVIYEAHVRGLTMRHPGIPEELRGTYAAIASPVMIEHFKQLGVTAVELMPVHEFVHDHRLVDLGLRNYWGYNTIGFFAPHHGYSALGRLGQQVQEFRGMVKALHAAGIEVILDVVYNHTAEGNHLGPSLSFKGIDTPSYYRLSEEDRRYFVDYTGTGNSLNVRSPHSLQLIMDSLRYWVTEMHVDGFRFDLAATLAREFYEVDRLSTFFEVVQQDPVVGRVKLIAEPWDIGPGGYQVGNFPPQ…	706
6189	6452	fig|42239.3.peg.5413	Limit dextrin alpha-1,6-maltotetraose-hydrolase (EC 3.2.1.196)	Streptomyces sampsonii strain KJ40	42239.3	CP016824	MQVWPGQAYPLGASYDGAGTNFAVFSEAADRIELVLLHDDGSETAVELRETDAFVRHAYLPGVMPGQRYGFRVHGPYAPERGQRCNSAKLLLDPYARAVSGKIKWGEEVYGYHFGSPEKRNDLDSAPHTMTSVVVNPYFDWGDDRRPRTDYHRTVIYEAHVKGLTMLHPALPEELRGTYAALAHPAILEHLTELGITTLELMPVHQFVNDHRLADAGLANYWGYNTIGFFAPHNAYASWGDRGQQVLEFKSAVRALHQAGIEVILDVVYNHTAEGNHLGPTLSFRGLDNASYYRLSGDDPRYYMDTTGTGNSLLMRSPHVLQLIMDSLRYWVTDMHVDGFRFDLAATLARQFHEVDRLSSFFDLVQQDPVVSQVKLIAEPWDVGEGGYQVGNFPPLWTE…	715
6214	6478	fig|264445.3.peg.6217	Limit dextrin alpha-1,6-maltotetraose-hydrolase (EC 3.2.1.196)	Streptomyces hygroscopicus subsp. limoneus strain KCTC 1717	264445.3	CP013219	MQVWPGEAYPLGATYDGAGTNFAVFTEAADRVELCLLHDDGSETAVELRESDAFVRHAYVPGVMPGQRYGFRVHGPYDPGRGLRCNSAKLLLDPYAKAISGSVRWGEEVYGYHFGAPERRNDLDSAPHTMTSVVINPYFDWGDDRPPRTEYHHTVIYEAHVKGLTMRHPGLPEELRGTYAALAHPAIIEHLTKLGVTALELMPVHQFVNDHRLVDMGLNNYWGYNTIGFFAPHNAYASWGDRGQQVLEFKSAVRALHEAGIEVILDVVYNHTAEGNHLGPTLSFKGIDNPSYYRLAEDPRYYMDTTGTGNSLLMRSPHVLQLIMDSLRYWVTDMHVDGFRFDLAATLARQFHEVDRLSSFFDLVQQDPVVSQVKLIAEPWDVGEGGYQVGNFPPLWTEW…	703
6393	6667	fig|67258.5.peg.5756	Limit dextrin alpha-1,6-maltotetraose-hydrolase (EC 3.2.1.196)	Streptomyces cavourensis strain TJ430	67258.5	CP030930	MQVWPGHAYPLGATYDGAGTNFAVFSEAAHRIELCLLHDDGSETAVELRETDAFVRHAYLPGVMPGQRYGFRVHGPYEPQHGQRCNSAKLLLDPYARAIAGRIEWGEAVYGYPFGRPDARNDLDSAPHTMTSVVVNPYFDWGDDRRPRTDYHRTVIYEAHVKGLTMLHPGLPPELRGTYAGLAHPEIIAHLTELGVTAIELMPIHQFVQDHRLVDMGLANYWGYNTIGFFAPHNAYASWGERGEQVLEFKQAVKALHQAGIEVILDVVYNHTAEGNHLGPTLSFRGLDNASYYRLTDDQRYYMDTTGTGNSLLMRSPHVLQMIMDSLRYWVTEMHVDGFRFDLAATLARQFHEVDRLSSFFDLVQQDPVVSQVKLIAEPWDVGEGGYQVGNFPPLWTEW…	709
6472	6748	fig|68209.3.peg.1922	Limit dextrin alpha-1,6-maltotetraose-hydrolase (EC 3.2.1.196)	Streptomyces globosus strain LZH-48 strain soil	68209.3	CP030862	MQVWPGQAYPLGATYDGAGTNFAVYSEAARRIELCLLHDDGSETAVELRETDAFVRHAYLPGVMPGQRYGFRVHGPYEPEHGQRCNPAKLLLDPYARAVAGSIDWGEEVYGYHFGRPDSRNDLDSAPHTMSSVVVNPYFDWGDDRPPRHDYHRTVLYEAHVKGLTMRHPELPEELRGTYGALAHPAVIGHLTRLGVTALELMPVHQYVHDHRLVDDGLTNYWGYNTIGFFAPHNGYASGDRGQQVLEFKSAVRALHEAGIEVILDVVYNHTAEGNHLGPTLSFRGLDNASYYRLADDQRHYVDTTGTGNSLLMRSPHVLQLIMDSLRYWVTEMHVDGFRFDLAATLARQFHEVDRLSSFFDLVQQDPVVSQVKLIAEPWDLGEGGYQVGNFPPLWTEWN…	704
6474	6750	fig|68570.5.peg.6522	Limit dextrin alpha-1,6-maltotetraose-hydrolase (EC 3.2.1.196)	Streptomyces albulus strain NK660	68570.5	CP007574	MQVWPGQMYPLGATYDGAGTNFAVFSEAATRIELCLLHDDGSETAVELRESDAFVRHAYLPGIMPGQRYGFRAHGPYEPERGQRCNSAKLLLDPYARAMSGVIDWDEAVYGYHFGRPEVRNDLDSAPHTMASVVVNPYFDWGDDRPPRTAYHETVLYEAHVKGLTMRHPELPEELRGTYAALAHPAIIDHLTKLGVTALELMPVHQFVQDHRLVDAGLTNYWGYNTIGFFAPHNAYASWGDRGQQVLEFKTAVRALHQAGIEVILDVVYNHTAEGSHLGPTLSFRGLDNASYYRLSDDLRYYMDTTGTGNSLLMRSPHVLQLVMDSLRYWVQEMRVDGFRFDLAATLARQFHEVDRLSSFFDLVHQDPVVSQVKLIAEPWDVGEGGYQVGNFPPLWTEW…	727
6477	6753	fig|68223.9.peg.5633	Limit dextrin alpha-1,6-maltotetraose-hydrolase (EC 3.2.1.196)	Streptomyces katrae strain S3	68223.9	CP020042	MQVWPGQAYPLGATYDGAGTNFAVYSEAARRIELCLLHDDGSETAVELRETDAFVRHAYLPGVMPGQRYGFRVHGPYEPERGLRCNAAKLLLDPYARAISGRIDWGEEVYGYHFGRPDSRNDLDSAPHTMSSVVVNPYFDWANDRPPRHEYHHTVLYEAHVKGLTMRHPDLPEELRGTYGALAHPAVIGHLVKLGVTALELMPVHQYVNDHRLANDGLSNYWGYNTIGFFAPHNGYASGDRGQQVLEFKSAVRALHEAGIEVILDVVYNHTAEGNHLGPTLSFRGLDNASYYRLADDPRHYTDTTGTGNSLLMRSPHVLQLIMDSLRYWVTEMHVDGFRFDLAATLARQFHEVDRLSSFFDLVQQDPVVSQVKLIAEPWDLGEGGYQVGNFPPLWTEWN…	704
6478	6754	fig|68179.3.peg.1110	Limit dextrin alpha-1,6-maltotetraose-hydrolase (EC 3.2.1.196)	Streptomyces bacillaris strain ATCC 15855	68179.3	CP029378	MQVWPGHAYPLGATYDGAGTNFAVFSEAAHRIELCLLHDDGSETAVELRETDAFVRHAYLPGVMPGQRYGFRVHGPYEPQHGQRCNSAKLLLDPYARAIAGQIEWGEAVYGYPFGRPDARNDLDSAPHTMTSVVVNPYFDWGDDRRPRTDYHRTVIYEAHVKGLTMLHPGLPPELRGTYAGLAHPEIIAHLTELGVTAIELMPIHQFVQDHRLADMGLANYWGYNTIGFFAPHNAYASWGERGEQVLEFKQAVKALHQAGIEVILDVVYNHTAEGNHLGPTLSFRGLDNASYYRLTDDQRYYMDTTGTGNSLLMRSPHVLQMIMDSLRYWVTEMHVDGFRFDLAATLARQFHEVDRLSSFFDLVQQDPVVSQVKLIAEPWDVGEGGYQVGNFPPLWTEW…	709
6534	6811	fig|2072505.3.peg.6315	Limit dextrin alpha-1,6-maltotetraose-hydrolase (EC 3.2.1.196)	Streptomyces sp. Go-475	2072505.3	CP026121	MQVWPGEAYPLGATYDGAGTNFAVFTEAADRVELCLLHDDGSETAIELRESDAFVRHAYVPGIMPGQRYGFRVHGPYAPEHGLRCNSAKLLLDPYARAISGSIHWGEEVYGYHFDDPGRRNDLDSAPHTMTSVVVNPYFDWGDDRRPRTEYHHTVIYEAHVKGLTMRHPGLPEELRGTYAALAHPAIIEHLTELGVTALELMPVHQFVNDHRLVDMGLNNYWGYNTIGFFAPHNAYASWGDRGQQVLEFKSAVKALHEAGIEVILDVVYNHTAEGNHLGPTLSFKGLDNPRYYRLTDDPRYYMDTTGTGNSLLMRSPHVLQLIMDSLRYWVTDMHVDGFRFDLAATLARQFHEVDRLSSFFDLVQQDPVVSQVKLIAEPWDVGEGGYQVGNFPPLWTEW…	713
6615	6893	fig|457425.27.peg.758	Limit dextrin alpha-1,6-maltotetraose-hydrolase (EC 3.2.1.196)	Streptomyces albus J1074	457425.27	CP004370	MQVWPGQAYPLGASYDGAGTNFAVFSEAADRIELVLLHDDGSETAVELRETDAFVRHAYLPGVMPGQRYGFRVHGPYAPERGQRCNSAKLLLDPYARAVSGKIKWGEEVYGYHFGSPEKRNDLDSAPHTMTSVVVNPYFDWGDDRRPRTDYHRTVIYEAHVKGLTMLHPALPEELRGTYAALAHPAILEHLTELGITTLELMPVHQFVNDHRLADAGLANYWGYNTIGFFAPHNAYASWGDRGQQVLEFKSAVRALHQAGIEVILDVVYNHTAEGNHLGPTLSFRGLDNASYYRLSGDDPRYYMDTTGTGNSLLMRSPHVLQLIMDSLRYWVTDMHVDGFRFDLAATLARQFHEVDRLSSFFDLVQQDPVVSQVKLIAEPWDVGEGGYQVGNFPPLWTE…	715
6793	7080	fig|298653.7.peg.5417	Limit dextrin alpha-1,6-maltotetraose-hydrolase (EC 3.2.1.196)	Frankia sp. EAN1pec	298653.7	NC_009921	MSQVWPGSPYPLGATFDGSGTNFAIFSEVAERVELCLFDAVGAERRIELRERDAFVWHAYLPTVLPGQRYGYRVHGPHDPARGHRCNPNKLLLDPYAKAVDGEVDWNQAVFGYDFGDPDSVNTTDSAPHMMKSVVISPFFDWNGDRPPRRPYSETVIYEAHVRGLTMRHEGLPEEYRGTYAGVAHPVMIEHYRRLGVTAIELLPVHQFVHDEHLVSRGLRNYWGYNSIAFLAPHNGYSAAGGDGRQVQEFKGMVRNLHEAGIEVILDVVYNHTAEGNHMGPMLCFRGIDNAAYYRLVDDDPQYYMDYTGTGNSMRVRHPHVLQLIMDSLRYWVTEMHVDGFRFDLAATLAREFYDVDRLSSFFDLVQQDPVVSQVKLIAEPWDLGEGGYQVGNFPPLWT…	735
6795	7082	fig|300019.3.peg.2593	Limit dextrin alpha-1,6-maltotetraose-hydrolase (EC 3.2.1.196)	Microbacterium paludicola strain CC3	300019.3	CP018134	MQAWPGSAYPLGATYDGNGTNFALFSEGAEKVELCLFDEDGTETCVELRDVDAFVWHAYLPNVQPGQRYGYRVHGPNDPADGKRFNPSKLLLDPYAKAVEGQIDWGQPVFGYNFGEPDSFNDEDSAAHMMKGVVVNPFFDWAGDRQPKIPYAESVIYEAHVKGLTQLHPDIPEDIRGTYAGLAHPAVIDHLKKIGITAIELMPVHQFVNDSTLQEKGLSNYWGYNTIAFFAPQNTYSATGDHGQQVQEFKAMVKALHAAGIEVILDVVYNHTAEGNHMGPTLSMRGIDNEAYYRLEDDDKRYYTDYTGTGNSLNVGNPHALQLIMDSLRYWVTEMHVDGFRFDLAATLAREFYDVDRLSAFFELVQQDPIVSQVKLIAEPWDIGPGGYQVGNFPPQWTE…	737
6814	7102	fig|2306165.3.peg.1845	Limit dextrin alpha-1,6-maltotetraose-hydrolase (EC 3.2.1.196)	Streptomyces sp. CC0208	2306165.3	CP031969	MQVWPGEAYPLGATYDGAGTNFAVFTEAANRVELCLLHDDGSETAVELRESDAFVRHAYLPGVMPGQRYGFRAHGPYAPERGLRCNSSKLLLDPYARAISGSIRWGEEVYGYHFDSPDKRNDLDSAPHTMTSVVVNPYFDWGDDRRPRIGYHETVIYEAHVKGLTMRHPGLPEELRGTYAALAHPAIIEHLVELGVTTLELMPVHQFVNDHRLVDMGLNNYWGYNTIGFFAPHNAYASWGDRGQQVLEFKSAVRALHEAGIEVILDVVYNHTAEGNHLGPTLSFKGLDNPQYYRLTDDQRYYMDTTGTGNSLLMRSPHVLQLIMDSLRYWVTEMHVDGFRFDLAATLARQFHEVDRLSSFFDLVQQDPVVSQVKLIAEPWDVGEGGYQVGNFPPLWTEW…	710
6955	7254	fig|1077946.3.peg.1925	Limit dextrin alpha-1,6-maltotetraose-hydrolase (EC 3.2.1.196)	Streptomyces hundungensis strain BH38	1077946.3	CP032698	MQVWPGQAYPLGATYDGAGTNFAVFSEAARRIELCLLHDDGSETAVELRESDAFVRHAYLPGVLPGQRYGFRVHGPYEPQNGHRCNSAKLLLDPYARAMSGTIEWNESVYGYHFGRPDSRNDLDSAPHTMASVVVNPFFDWGDDRPPRTDYHHTVFYEAHVKGLTMLHPELPPEQRGTYAALAHPAVIEHLTQLGVTALELMPVHQFVNDHRLADAGMSNYWGYNTIGFFAPHNAYASWGDRGQQVLEFKQAVRALHEAGIEVILDVVYNHTAEGNHLGPTLSFRGLDNAQYYRLADDPRYYEDTTGTGNSLLMRSPHVLQLIMDSLRYWVTEMHVDGFRFDLAATLARQFHDVDRLSSFFDLVQQDPVVSQVKLIAEPWDVGEGGYQVGNFPPLWTEW…	706
6966	7265	fig|67263.32.peg.5679	Limit dextrin alpha-1,6-maltotetraose-hydrolase (EC 3.2.1.196)	Streptomyces griseus subsp. griseus strain ATCC 13273	67263.32	CP032543	MQVWPGHAYPLGATYDGAGTNFAVFSEAAQRIELCLLHDDGSETAVELRETDAFVRHAYLPGIMPGQRYGFRVHGPYEPQNGQRCNSAKLLLDPYARAVAGQIEWGEAVYGYPFGKPDARNDLDSAPHTMSSVVVNPYFDWGDDRRPRTDYHRTVIYEAHVKGLTMLHPGLPPELRGTYAGLAHPEVIAHLTELGVTAIELMPVHQFVQDHRLADMGLANYWGYNTIGFFAPHNTYASWGDRGEQVLEFKQAVKALHQAGIEVILDVVYNHTAEGNHLGPTLSFRGLDNASYYRLTDDQRYYMDTTGTGNSLLMRSPHVLQMIMDSLRYWVTEMHVDGFRFDLAATLARQFHEVDRLSSFFDLVQQDPVVSQVKLIAEPWDVGEGGYQVGNFPPLWTEW…	709
6999	7299	fig|1888.31.peg.760	Limit dextrin alpha-1,6-maltotetraose-hydrolase (EC 3.2.1.196)	Streptomyces albus strain ZD11	1888.31	CP033071	MQVWPGQAYPLGATYDGAGTNFALFSEAAHRVELCLVHDDGSETAVEMRETDAFVRHAYLPGIMPGQRYGFRVHGPYEPGRGQRCNSAKLLLDPYAKAVSGSVSWGEEVYGYHFRAPERRNDLDSAPHTMTSVVVNPYFDWGDDRAPRTDYHRTVIYEAHVKGLTMRHPALPEELRGTYAALAHPAILEHLTELGVTAIELMPVHQFVNDHRLVDMGLNNYWGYNTIGFFAPHNAYASWGDRGQQVLEFKSAVRALHEAGIEVILDVVYNHTAEGNHLGPTLSFKGLDNSSYYRLAEDPRYYTDTTGTGNSLLMRSPHVLQLIMDSLRYWVTEMHVDGFRFDLAATLARQFHEVDRLSSFFDLVQQDPVVSQVKLIAEPWDVGEGGYQVGNFPPLWTEW…	702
7020	7320	fig|1442032.3.peg.1598	Limit dextrin alpha-1,6-maltotetraose-hydrolase (EC 3.2.1.196)	Streptomyces sp. Z022	1442032.3	CP033073	MQVWPGEAYPLGATYDGAGTNFAVFTEAADRVELCLLHDDGSETAVELRESDAFVRHAYVPGVMPGQRYGFRVHGPYDPARGLRCNSAKLLLDPYAKAVSGSVRWGEEVYGYHFDAPERRNDLDSAPHTMASVVINPYFDWGDDRPPRTEYHRTVIYEAHVKGLTMRHPGLPEELRGTYAGLAHPAVIEHLTKLGVTALELMPVHQFVNDHRLVDMGLNNYWGYNTLGFFAPHNAYASWGDRGQQVLEFKSAVRALHEAGIEVILDVVYNHTAEGNHLGPTLSFKGIDNPSYYRLTDDPRYYMDTTGTGNSLLMRSPHVLQLIMDSLRYWVTEMHVDGFRFDLAATLARQFHEVDRLSAFFDLIQQDPVISRVKLIAEPWDVGEGGYQVGNFPPLWSEW…	703
7049	7353	fig|1522758.3.peg.5743	Limit dextrin alpha-1,6-maltotetraose-hydrolase (EC 3.2.1.196)	Streptomyces sp. ADI95-16	1522758.3	CP033581	MQVWPGQAYPLGATYDGAGTNFAVYSEAARRIELCLLHDDGSETAVELRETDAFVRHAYLPGVMPGQRYGFRVHGPYEPERGLRCNAAKLLLDPYARAIAGSVDWGEQVYGYHFGRPDSRNDLDSAPHTMSSVVVNPYFDWANDRPPRHEYHHTVLYEAHVKGLTMRHPDLPEELRGTYGALAHPAVIGHLTKLGVTALELMPVHQSVNDHRLVDDGLSNYWGYNTIGFFAPHNGYASGDRGQQVLEFKSAVRALHEAGIEVILDVVYNHTAEGNHLGPTLSFRGLDNASYYRLAEDPRHYMDTTGTGNSLLMRSPHVLQLIMDSLRYWVTEMHVDGFRFDLAATLARQFHEVDRLSSFFDLVQQDPVVSQVKLIAEPWDLGEGGYQVGNFPPLWTEWN…	704
7118	7444	fig|2483401.3.peg.611	Limit dextrin alpha-1,6-maltotetraose-hydrolase (EC 3.2.1.196)	Microbacterium sp. 10M-3C3	2483401.3	CP034245	MQTWPGSSYPLGATFDGNGTNFALFSEGAERVELCLFGERGRETRVEMRDVDAYVWHAYLPNIQPGQRYGYRVHGPYDPANGQRFNPNKLLLDPYAKAVEGQVKWGQSVFSYTFGDPDSRNDDDSAAAMMKGVVVNPFFDWTGDRQPKIPYSETFIYEAHVKGLTQLNPHVPEELRGTYAGIAHPAVIDHLQRLGVTAIELMPVHQFVNDSTLQEKGLSNYWGYNTIAFLAPQNTYSSTGQHGQQVQEFKAMVKALHAAGIEVILDVVYNHTAEGNHMGPTLSMRGIDNEAYYRLEDEDKRYYTDYTGTGNSLNVGNPHALQLIMDSLRYWVNDMHVDGFRFDLASTLAREFYDVDRLATFFELVQQDPVVSQVKLIAEPWDVGPGGYQVGNFPPQWTE…	736
7144	7470	fig|2305221.3.peg.1593	Limit dextrin alpha-1,6-maltotetraose-hydrolase (EC 3.2.1.196)	Streptomyces sp. KPB2	2305221.3	CP034353	MQVWPGEAYPLGATYDGAGTNFAVFTEAADRVELCLLHDDGSETAIELRESDAFVRHAYVPGVMPGQRYGYRVHGPYAPERGLRCNSAKLLLDPYARAISGAVQWGEEVYGYHFGQPERRNDLDSAPHTMTSVVVNPYFDWGDDRRPRTEYHHTVIYEAHVKGLTMRHPGLPEELRGTYAALAHPALIEHLTGLGVTALELMPVHQFVNDHRLVDMGLNNYWGYNTVGFFAPHNAYASWGDRGQQVLEFKSAVKALHEAGIEVILDVVYNHTAEGNHLGPTLSFKGLDNPSYYRLADDPRYYTDTTGTGNSLLMRSPHVLQMIMDSLRYWVTEMHVDGFRFDLAATLARQFHEVDRLSSFFDLVQQDPVVSQVKLIAEPWDVGEGGYQVGNFPPLWTEW…	702
7146	7472	fig|2305220.3.peg.5720	Limit dextrin alpha-1,6-maltotetraose-hydrolase (EC 3.2.1.196)	Streptomyces sp. W1SF4	2305220.3	CP034350	MQVWPGQAYPLGATYDGAGTNFAVYSEVARRIELCLLHDDGSETAVELRETDAFVRHAYLPGIMPGQRYGFRVHGPYEPERGQRCNAAKMLLDPYARAISGKVSWGEEVYGYHFGRPDSRNDLDSAPHTMSSVVVNPYFDWANDRPPRHEYHHTVLYEAHVKGLTMRHPDLPEELRGTYGALAHPAVIGHLAKLGVTALELMPVHQYVNDHRLVNDGLSNYWGYNTIGFFAPHNGYASGDRGQQVLEFKSAVRALHEAGIEVILDVVYNHTAEGNHLGPTLSFRGLDNASYYRLADDPRHYMDTTGTGNSLLMRSPHVLQLIMDSLRYWVTEMHVDGFRFDLAATLARQFHEVDRLSSFFDLVQQDPVVSQVKLIAEPWDLGEGGYQVGNFPPLWTEWN…	704
7155	7481	fig|1661.42.peg.613	Limit dextrin alpha-1,6-maltotetraose-hydrolase (EC 3.2.1.196)	Trueperella pyogenes strain TP1	1661.42	CP033902	MEIWPGKPYPLGATFDGTGTNFAIFSSVAEMIELCLIDDDGKESRVELREVDAFVWHCYLPGIRPGQRYGFRVHGPFDPENGHRCDPSKILLDPYAKAIEGQVDNHQANFSYDFHDHTQRAQLDSLGHTMLSVVVNPFFDWGHDRPPKHEYHNTIIYEAHLKGVTALHPDIPEDLRGTYMGMAHPAMVNYLKDLGITAVELMPIHQFVNDTSLQDKGLSNYWGYNTIGFFAPQNTYSSSGEVGSQVEEFKAMVKAYHAADIEVILDVVYNHTAEGNHMGPTLSFRGIDNRAYYRLVDGDLAHYFDTTGTGNSLNMSSPHSLQLIMDSLRYWVVDMHVDGFRFDLASTLARELHAVDKLSAFFDIIQQDPIISQVKLIAEPWDVGEGGYNVGEFPPLWTE…	748
7181	7507	fig|2203204.3.peg.1441	Limit dextrin alpha-1,6-maltotetraose-hydrolase (EC 3.2.1.196)	Streptomyces sp. WAC 01438	2203204.3	CP029601	MQVWPGEAYPLGATYDGAGTNFAVFTEAADRVELCLLHDDGSETAIELRESDAFVRHAYLPGVMPGQRYGFRVHGPYAPERGLLCNSAKLLLDPYARAISGEIQWGEEVYGYHFDDPGRRNDLDSAPHTMTSVVVNPYFDWGDDRRPRTEYHHTVIYEAHVKGLTMRHPGLPEELRGTYAGLAHPAIIEHLTELGITALELMPVHQFVNDHRLVDMGLNNYWGYNTIGFFAPHNAYASWGDRGQQVLEFKSAVKALHEAGIEVILDVVYNHTAEGNHLGPTLSFKGLDNPSYYRLTDDPRYYMDTTGTGNSLLMRSPHVLQMIMDSLRYWVTEMHVDGFRFDLAATLARQFHEVDRLSSFFDLVQQDPVVSQVKLIAEPWDVGEGGYQVGNFPPLWTEW…	712
7182	7508	fig|1661.45.peg.185	Limit dextrin alpha-1,6-maltotetraose-hydrolase (EC 3.2.1.196)	Trueperella pyogenes strain TP4	1661.45	CP033905	MEIWPGKPYPLGATFDGTGTNFAIFSSVAEMIELCLIDDDGKESRVELREVDAFVWHCYLPGIRPGQRYGFRVHGPFDPENGHRCDPSKILLDPYAKAIEGQVDNHQANFSYDFHDHTQRAQLDSLGHTMLSVVVNPFFDWGHDRPPKHEYHNTIIYEAHLKGMTALHPDIPEDLRGTYMGMAHPAMVNYLKDLGITAVELMPIHQFVNDTSLQDKGLSNYWGYNTIGFFAPQNTYSSSGEVGSQVEEFKAMVKAYHAADIEVILDVVYNHTAEGNHMGPTLSFRGIDNRAYYRLVDGDLAHYFDTTGTGNSLNMSSPHSLQLIMDSLRYWVVDMHVDGFRFDLASTLARELHAVDKLSAFFDIIQQDPIISQVKLIAEPWDVGEGGYNVGEFPPLWTE…	748
7199	7525	fig|1849967.7.peg.5317	Limit dextrin alpha-1,6-maltotetraose-hydrolase (EC 3.2.1.196)	Streptomyces sp. SAT1	1849967.7	CP015849	MQVWPGEAYPLGATYDGAGTNFAVFTEAADRVELCLLHDDGSETAVELRESDAFVRHAYLPGVMPGQRYGFRAHGPYAPERGLRCNSAKLLLDPYARAISGSVRWGEEVYGYHFGDPGRRNDLDSAPHTMTSVVVNPYFDWGDDRPPRRGYHETVIYEAHVKGLTMRHPGLPEELRGTYAALAHPAVIEHLTELGVTALELMPVHQFVNDHRLVDMGLNNYWGYNTIGFFAPHNAYTSWGDRGQQVLEFKSAVRALHEAGIEVILDVVYNHTAEGNHLGPTLSFKGLDNPRYYRLADDPRHYTDTTGTGNSLLMRSPHVLQLIMDSLRYWVTEMHVDGFRFDLAATLARQFHEVDRLSSFFDLVQQDPVVSQVKLIAEPWDVGEGGYQVGNFPPLWTEW…	705
7219	7550	fig|1492898.5.peg.5320	Limit dextrin alpha-1,6-maltotetraose-hydrolase (EC 3.2.1.196)	Flavisolibacter tropicus strain LCS9	1492898.5	CP011390	MSFKTYPGHSFPLGATWDGEGVNFALFSEYAAAVDLCLFDDNDPKTIESRVRVREMDNHVWHVYLPDVKPGQLYGYRVYGPYDPANGHRFNPNKLLIDPYAKAISGTIKWSDALFGYEVGDPEGDLSFSDTDSAPFIPKAVVIDPSFDWEDDKHPDVPYHQSIIYETHVKGFTQLHPDIPKNIRGSYAAIEHPVTIDYLKSLGVTAIELMPVHHFVNDRILQDKGLSNYWGYNTIGFFAPDVRYSSSGVLGEQVREFKEMVKALHKAGIEVIIDVVYNHTGEGSQLGPTLSFRGVDNPNYYRLTDDKRYYMDYTGTGNTLNVRTPNTLRLIMDSLRYWILEMHVDGFRFDLAPALARELHDVDRLSAFFDIIHQDPVISQVKLIAEPWDVGEGGYQVGN…	706
7235	7566	fig|2599401.3.peg.5717	Limit dextrin alpha-1,6-maltotetraose-hydrolase (EC 3.2.1.196)	Streptomyces sp. SSL-25	2599401.3	CP042266	MQVWPGQAYPLGATFDGAGTNFAVFSEAARRVELCLLHDDGSEERVELREADAFVRHAYLPGVMPGQRYGFRVHGPYDPGQGHRCNASKLLIDPYARALSGAVTWGEPVYGYHFGRPDSRNGLDSAGHTMTAVVVNPYFDWGDDRSPRTEYHRTVIYEAHVKGLTMLHPELPPELRGTYAGLAHPAVISHLTELGVTTLELMPVHQFVQDHRLVDAGLRNYWGYNTIGFFAPHNAYASWGERGEQVLEFKHAVRALHRAGIEVILDVVYNHTAEGNHLGPTLSFRGLDNASYYRLAEDRRHYTDTTGTGNSLLMRSPHVLQLIMDSLRYWVTEMHVDGFRFDLAATLARQFHEVDRLSSFFDLVQQDPVVSQVKLIAEPWDVGEGGYQVGNFPPLWTEW…	715
7378	7719	fig|2662397.3.peg.2414	Limit dextrin alpha-1,6-maltotetraose-hydrolase (EC 3.2.1.196)	Streptomyces sp. QMT-28	2662397.3	CP045643	MQVWPGEAYPLGATYDGAGTNFAVFSEAADRIELCLLHDDGSETAVELRESDAFVRHAYLPGIMPGQRYGFRVHGPYAPERGQRVNSAKLLLDPYARAISGSITWGEEVYGYPFGSPDKRNDLDSAPHTMTSVVVNPYFDWGDDRRPRTEYHHTVIYEAHVKGLTMQHPALPDELRGTYAALAHPAIIEHLTELGVTALELMPVHQFVNDHRLVDMGLNNYWGYNTIGFFAPHNTYASWGDRGQQVLEFKSAVRALHEAGIEVILDVVYNHTAEGNHLGPTLSFRGLDNASYYRLADDPRYYMDTTGTGNSLLMRSPHVLQLIMDSLRYWVTEMHVDGFRFDLAATLARQFHEVDRLSSFFDLVQQDPVVSQVKLIAEPWDVGEGGYQVGNFPPLWTEW…	705
7423	7777	fig|2662065.3.peg.1824	Limit dextrin alpha-1,6-maltotetraose-hydrolase (EC 3.2.1.196)	Streptomyces sp. SYP-A7193	2662065.3	CP045547	MQVWPGEAYPLGATYDGAGTNFAVFTEAADRVELCLLHDDGSETAIELRESDAFVRHAYVPGVMPGQRYGYRVHGPYAPERGLRCNSAKLLLDPYARAISGEVQWGEEVYGYHFGAPERRNDLDSAPHTMTSVVVNPYFDWGDDRRPRTEYHHTVIYEAHVKGLTMRHPGLPEELRGTYAALAHPALIEHLTGLGVTALELMPVHQFVNDHRLVDMGLNNYWGYNTVGFFAPHNAYASWGDRGQQVLEFKSAVKALHEAGIEVILDVVYNHTAEGNHLGPTLSFKGLDNPSYYRLADDPRYYTDTTGTGNSLLMRSPHVLQMIMDSLRYWVTEMHVDGFRFDLAATLARQFHEVDRLSSFFDLVQQDPVVSQVKLIAEPWDVGEGGYQVGNFPPLWTEW…	702
7544	7906	fig|1905.9.peg.4979	Limit dextrin alpha-1,6-maltotetraose-hydrolase (EC 3.2.1.196)	Streptomyces exfoliatus strain A1013Y	1905.9	CP040244	MQVWPGQAYPLGATYDGAGTNFAVFSEAAHRIELCLLHDDGSETAVELRETDAFVRHAYLPGVMPGQRYGFRVHGPYAPERGQRCNAAKLLLDPYARAVSGSIDWGEAVYGYHFGRPDSRNDLDSAPHTMSSVVVNPYFDWGDDRRPRTDYHRTVIYEAHVKGLTMLHPELPEELRGTYAGLAHPSVIGHLKELGVTALELMPVHQFVNDHRLVDAGLANYWGYNTIGFFAPHNAYASWGDRGQQVLEFKSAVRALHQAGIEVILDVVYNHTAEGNHLGPTLSFRGLDNPSYYRLSNDRRYYTDTTGTGNSLLMRSPHVLQLIMDSLRYWVTEMHVDGFRFDLAATLARQFHEVDRLSSFFDLVQQDPVVSQVKLIAEPWDVGEGGYQVGNFPPLWTEW…	706
7549	7911	fig|316284.18.peg.2589	Limit dextrin alpha-1,6-maltotetraose-hydrolase (EC 3.2.1.196)	Streptomyces noursei ATCC 11455	316284.18	CP011533	MQVWPGQMYPLGATYDGAGTNFAVFSEAATRIELCLLHDDGSETAVELRESDAFVRHAYLPGVMPGQRYGFRAHGPYEPERGHRCNSAKLLLDPYARAMSGVIDWDEAVYGYRFGRPEVRNDLDSAPHTMASVVVNPYFDWGDDRPPRTAYHETVLYEAHVKGLTMRHPELPEELRGTYAALAHPAIIDHLTALGVTALELMPVHQFVQDHRLVDAGLSNYWGYNTIGFFAPHNAYASWGDRGQQVLEFKTAVRALHRAGIEVILDVVYNHTAEGSHLGPTLSFRGLDNASYYRLSDDRRYYMDTTGTGNSLLMRSPHVLQLVMDSLRYWVQEMHVDGFRFDLAATLARQFHEVDRLSSFFDLVHQDPVVSQVKLIAEPWDVGEGGYQVGNFPPLWTEW…	755
7662	8032	fig|2594462.3.peg.8334	Limit dextrin alpha-1,6-maltotetraose-hydrolase (EC 3.2.1.196)	Streptomyces sp. S1D4-20 strain Microscale soil grain	2594462.3	CP041609	MQVWPGEAYPLGATYDGAGTNFAVFSEAADRIELCLLQDDGSETAVELRESDAFVRHAYLPGIMPGQRYGFRVHGRYAPERGQRVNSAKLLLDPYARAISGSIKWGEEVYSYPFGAPDKRNDLDSAPHTMTSVVVNPYFDWGDDRRPRTEYHHTVIYEAHVKGLTMQHPALPEELRGTYAALAHPAIIEHLTELGVTALELMPVHQFVNDHRLVEMGLNNYWGYNTIGFFAPHNTYASWGDRGQQVLEFKSAVRALHEAGIEVILDVVYNHTAEGNHLGPTLSFRGLDNASYYRLADDPRYYMDTTGTGNSLLMRSPHVLQLIMDSLRYWVTEMHVDGFRFDLAATLARQFHEVDRLSSFFDLVQQDPVVSQVKLIAEPWDVGEGGYQVGNFPPLWTEW…	702
7663	8033	fig|2594460.3.peg.8333	Limit dextrin alpha-1,6-maltotetraose-hydrolase (EC 3.2.1.196)	Streptomyces sp. S1A1-8 strain Microscale soil grain	2594460.3	CP041612	MQVWPGEAYPLGATYDGAGTNFAVFSEAADRIELCLLQDDGSETAVELRESDAFVRHAYLPGIMPGQRYGFRVHGRYAPERGQRVNSAKLLLDPYARAISGSIKWGEEVYSYPFGAPDKRNDLDSAPHTMTSVVVNPYFDWGDDRRPRTEYHHTVIYEAHVKGLTMQHPALPEELRGTYAALAHPAIIEHLTELGVTALELMPVHQFVNDHRLVEMGLNNYWGYNTIGFFAPHNTYASWGDRGQQVLEFKSAVRALHEAGIEVILDVVYNHTAEGNHLGPTLSFRGLDNASYYRLADDPRYYMDTTGTGNSLLMRSPHVLQLIMDSLRYWVTEMHVDGFRFDLAATLARQFHEVDRLSSFFDLVQQDPVVSQVKLIAEPWDVGEGGYQVGNFPPLWTEW…	702
7669	8039	fig|2594456.3.peg.8071	Limit dextrin alpha-1,6-maltotetraose-hydrolase (EC 3.2.1.196)	Streptomyces sp. RLB3-5 strain Microscale soil grain	2594456.3	CP041651	MQVWPGEAYPLGATYDGAGTNFAVFSEAADRIELCLLQDDGSETAVELRESDAFVRHAYLPGIMPGQRYGFRVHGRYAPERGQRVNSAKLLLDPYARAISGSIKWGEEVYSYPFGAPDKRNDLDSAPHTMTSVVVNPYFDWGDDRRPRTEYHHTVIYEAHVKGLTMQHPALPEELRGTYAALAHPAIIEHLTELGVTALELMPVHQFVNDHRLVEMGLNNYWGYNTIGFFAPHNTYASWGDRGQQVLEFKSAVRALHEAGIEVILDVVYNHTAEGNHLGPTLSFRGLDNASYYRLADDPRYYMDTTGTGNSLLMRSPHVLQLIMDSLRYWVTEMHVDGFRFDLAATLARQFHEVDRLSSFFDLVQQDPVVSQVKLIAEPWDVGEGGYQVGNFPPLWTEW…	702
7676	8046	fig|2594457.3.peg.8226	Limit dextrin alpha-1,6-maltotetraose-hydrolase (EC 3.2.1.196)	Streptomyces sp. RLB3-6 strain Microscale soil grain	2594457.3	CP041602	MQVWPGEAYPLGATYDGAGTNFAVFSEAADRIELCLLQDDGSETAVELRESDAFVRHAYLPGIMPGQRYGFRVHGRYAPERGQRVNSAKLLLDPYARAISGSIKWGEEVYSYPFGAPDKRNDLDSAPHTMTSVVVNPYFDWGDDRRPRTEYHHTVIYEAHVKGLTMQHPALPEELRGTYAALAHPAIIEHLTELGVTALELMPVHQFVNDHRLVEMGLNNYWGYNTIGFFAPHNTYASWGDRGQQVLEFKSAVRALHEAGIEVILDVVYNHTAEGNHLGPTLSFRGLDNASYYRLADDPRYYMDTTGTGNSLLMRSPHVLQLIMDSLRYWVTEMHVDGFRFDLAATLARQFHEVDRLSSFFDLVQQDPVVSQVKLIAEPWDVGEGGYQVGNFPPLWTEW…	702
7678	8048	fig|2153485.3.peg.5912	Limit dextrin alpha-1,6-maltotetraose-hydrolase (EC 3.2.1.196)	Streptomyces sp. endophyte_N2	2153485.3	CP028719	MQVWPGEAYPLGATYDGAGTNFAVFTEAADRVELCLLHDDGSETAVELRESDAFVRHAYVPGVMPGQRYGFRVHGPYDPGRGLRCNAAKLLLDPYAKAVAGAVRWGEEVYGYHFDAPERRNDLDSAPHTMTSVVINPYFDWGDDRPPRTEYHHTVIYEAHVKGLTMRHPGLPEELRGTYAALAHPAVIDHLTKLGVTALELMPVHQFVNDHRLADLGLSNYWGYNTIGFFAPHNAYASWGDRGQQVLEFKSAVRALHEAGIEVILDVVYNHTAEGNHLGPTLSFKGIDNPSYYRLADDPRYYTDTTGTGNSLLMRSPHVLQMIMDSLRYWVTEMHVDGFRFDLAATLARQFHEVDRLSSFFDLVQQDPVVSQVKLIAEPWDVGEGGYQVGNFPPLWTEW…	702
7711	8081	fig|54571.48.peg.1898	Limit dextrin alpha-1,6-maltotetraose-hydrolase (EC 3.2.1.196)	Streptomyces venezuelae strain ATCC 15068	54571.48	CP029194	MQVWPGQAYPLGATYDGAGTNFAVFSEAAHRIELCLLHDDGSETAVELRETDAFVRHAYLPGVMPGQRYGFRVHGPYAPERGLRCNAAKLLLDPYARAVSGRIRWGEAVYGYPFGRPDARNDLDSAPDTMTSVVVNPYFDWGDDRRPRTEYHHTVIYEAHVKGLTMLHPDLPEELRGTYAGLAHPSVIGHLKELGVTALELMPVHQFVNDHRLVDAGLSNYWGYNTIGFFAPHNAYASWGDRGQQVLEFKSAVRALHQAGIEVILDVVYNHTAEGNHLGPTLSMRGLDNPSYYRLSNDPRYYTDTTGTGNSLLMRSPHVLQLIMDSLRYWVTEMHVDGFRFDLAATLARQFHEVDRLSSFFDLVQQDPVVSQVKLIAEPWDVGEGGYQVGNFPPLWTEW…	706
7741	8111	fig|2506427.3.peg.7062	Limit dextrin alpha-1,6-maltotetraose-hydrolase (EC 3.2.1.196)	Streptomyces sp. S6	2506427.3	CP040654	MQVWPGHAYPLGATYDGAGTNFAVFSEAAHRIELCLLHDDGSETAVELRETDAFVRHAYLPGVMPGQRYGFRVHGPYEPQHGQRCNSAKLLLDPYARAIAGQIEWGEAVYGYPFGRPDARNDLDSAPHTMTSVVVNPYFDWGDDRRPRTDYHRTVIYEAHVKGLTMLHPGLPLELRGTYAGLAHPEIIAHLTELGVTAIELMPIHQFVQDHRLVDMGLANYWGYNTIGFFAPHNAYASWGERGEQVLEFKQAVKALHQAGIEVILDVVYNHTAEGNHLGPTLSFRGLDNASYYRLTDDQRYYMDTTGTGNSLLMRSPHVLQMIMDSLRYWVTEMHVDGFRFDLAATLARQFHEVDRLSSFFDLVQQDPVVSQVKLIAEPWDVGEGGYQVGNFPPLWTEW…	709
7750	8120	fig|2563602.3.peg.5699	Limit dextrin alpha-1,6-maltotetraose-hydrolase (EC 3.2.1.196)	Streptomyces sp. SS52	2563602.3	CP039123	MQVWPGEAYPLGATYDGAGTNFAVFTEAADRVELCLLHDDGSETAVELRESDAFVRHAYLPGVMPGQRYGYRVHGPYAPERGLRCNSAKLLLDPYARAISGSIQWGEEVYGYHFGEPERRNDLDSAPHTMTSVVVNPYFDWGDDRRPRTEYHHTVIYEAHVKGLTMRHPGLPEELRGTYAALAHPVLIEHLTELGVTALELMPVHQFVNDHRLVDMGLNNYWGYNTIGFFAPHNAYASWGDRGQQVLEFKSAVKALHEAGIEVILDVVYNHTAEGNHLGPTLSFKGLDNPSYYRLTDDPRYYMDTTGTGNSLLMRSPHVLQMIMDSLRYWVTEMHVDGFRFDLAATLARQFHEVDRLSSFFDLVQQDPVVSQVKLIAEPWDVGEGGYQVGNFPPLWTEW…	702
7777	8147	fig|1319510.4.peg.5261	Limit dextrin alpha-1,6-maltotetraose-hydrolase (EC 3.2.1.196)	Streptomyces fradiae ATCC 10745 = DSM 40063	1319510.4	CP023696	MQVWPGQAYPLGATYDGAGTNFAVFSEAADRIELCLLHEDGSETAVELRETDAFVRHAYLPGVMPGQRYGFRVHGPYAPERGLRCNSAKLLLDPYARAVAGTIDWDEAVYGYHFGRPDSRNDLDSAPHTMSSVVVNPYFDWGDDRPPRTDYHRTVIYEAHVKGLTMLHPALPKELRGTYAGLAHPAIIEHLTELGVTAIELMPVHQFVHDHRLVDAGMANYWGYNTIGYFAPHNAYASWGDRGQQVLEFKSAVRALHKAGIEVILDVVYNHTAEGNHLGPTLSFRGLDNASYYRLVEDSPRYYMDTTGTGNSLLMRSPHVLQLIMDSLRYWVTEMRVDGFRFDLAATLARQFHEVDRLSSFFDLVQQDPVVSQVKLIAEPWDVGEGGYQVGNFPPLWTE…	746
7781	8152	fig|1967.6.peg.1978	Limit dextrin alpha-1,6-maltotetraose-hydrolase (EC 3.2.1.196)	Streptomyces kanamyceticus strain ATCC 12853	1967.6	CP023699	MQVWPGQAYPLGATYDGAGTNFAVFSEAAERVELCLLHDDGSETAIELRESDAFVRHAYLPGIMPGQRYGFRVHGPYAPEQGHRCNSAKLLLDPYARAVSGRVEWGEEVYGYHFDEPDERNDLDSAPHMMTSVVVNPYFDWGDDRPPRTPYHQTVIYEAHVKGLTMLHPDLPDELRGSYAALGHPAIIEHLTELGVTALELMPVHQFVNDHRLVDMGLNNYWGYNTIGFFAPHNAYASWGDRGEQVLEFKQAVKALHAADIEVILDVVYNHTAEGNHLGPTLSYKGLDNASYYRLTDDPRYYMDTTGTGNSLLMRSPHVLQMIMDSLRHWVTDMHVDGFRFDLAATLARQFHEVDRLSSFFDLVQQDPVVSQVKLIAEPWDVGEGGYQVGNFPALWTEW…	702
7783	8154	fig|67345.6.peg.6007	Limit dextrin alpha-1,6-maltotetraose-hydrolase (EC 3.2.1.196)	Streptomyces prasinus strain ATCC 13879	67345.6	CP023697	MQVWPGEAYPLGAAYDGAGTNFAVFSEAADRVELCLLHDDGSETAVELRESDAFVRHAYLPGVMPGQRYGFRVHGPYAPERGLRCNSAKLLLDPYARAIAGSVRWGEEVYGYHFDAPDRRNDLDSAPHTMTSVVVNPYFDWGDDRPPRTEYHHTVIYEAHVKGLTMRHPGLPEELRGTYAGLAHPAVIEHLTELGVTALELMPVHQFVNDHRLVDMGLNNYWGYNTIGFFAPHNAYASWGDRGQQVLEFKSAVKALHEAGIEVILDVVYNHTAEGNHLGPTLSFKGIDNPSYYRLTDDPRYYMDTTGTGNSLLMRSPHVLQMIMDSLRYWVTEMHVDGFRFDLAATLARQFHEVDRLSSFFDLVQQDPVVSQVKLIAEPWDVGEGGYQVGNFPPLWTEW…	715
7786	8157	fig|132473.7.peg.5776	Limit dextrin alpha-1,6-maltotetraose-hydrolase (EC 3.2.1.196)	Streptomyces alboniger strain ATCC 12461	132473.7	CP023695	MQVWPGQAYPLGATYDGAGTNFAVFSEAAERMELCLLHDDGSETAVELRESDAFVRHAYLPGIMPGQRYGLRVHGPYAPEQGHRCNSAKLLLDPYARAVSGRVDWGEEVYGYHFEDPGRRNDLDSAPHMMTSVVVNPYFDWGDDRPPRTPYHETVLYEAHVKGLTMLHPDLPDELRGSYAALGHPAIIEHLTGLGVTALELMPVHQFVNDHRLVDMGLNNYWGYNTIGFFAPHNAYASWGDRGEQVLEFKQAVKALHEANIEVILDVVYNHTAEGNHLGPTLSYKGLDNASYYRLTDDPRYYMDTTGTGNSLLMRSPHVLQMIMDSLRYWVTEMRVDGFRFDLAATLARQFHEVDRLSSFFDLVQQDPVVSQVKLIAEPWDVGEGGYQVGNFPPLWTEW…	702
7787	8158	fig|68270.5.peg.6644	Limit dextrin alpha-1,6-maltotetraose-hydrolase (EC 3.2.1.196)	Streptomyces spectabilis strain ATCC 27465	68270.5	CP023690	MQVWPGQAYPLGAAYDGAGTNFAVFSEAADRVELCLLHDDGSETAVELRESDGFVRHAYLPGVMPGQRYGFRVHGPYEPARGQRCNSAKLLLDPYALAVGGAVDWGEEVYGYRFGAPDKRNDLDSAPHMMASVVVNPYFDWGDDRPPRTPYNETVIYEAHVKGLTMLHPELPDELRGTYAALAHPAVIEHLTRLGVTTLELMPVHQFVNDHRLVDMDLNNYWGYNTIGFFAPHNAYASWGDRGEQVLEFKSAVRALHEAGIEVILDVVYNHTAEGNHLGPTLSFRGLDNASYYRLVEDDPGYYMDTTGTGNSLLMRNPHVLQLIMDSLRYWVTEMHVDGFRFDLAATLARQFHEVDRLSSFFDLVQQDPVVSQVKLIAEPWDVGEGGYQVGNFPPLWTE…	703
7790	8161	fig|58346.16.peg.6227	Limit dextrin alpha-1,6-maltotetraose-hydrolase (EC 3.2.1.196)	Streptomyces platensis strain ATCC 23948	58346.16	CP023691	MQVWPGQMYPLGATYDGAGTNFAVFSEAAKRIELCLLHDDGSETAVELRESDANVRHAYLPGVMPGQRYGFRAHGPYEPERGQRCNSAKLLLDPYARAMSGRIDWNEAVYGYHFGRPEVRNDLDSAPHTMASVVVNPYFDWGDDRPPRTAYHETVLYEAHVKGLTMRHPELPEELRGTYAALAHPAVIDHLTKLGVTALELMPVHQFVQDHRLVDAGLTNYWGYNTIGFFAPHNAYASWGDRGQQVLEFKTAVRALHQAGIEVILDVVYNHTAEGSHLGPTLSFRGLDNASYYRLSDDRQYYMDTTGTGNSLLMRSPHVLQLVMDSLRYWVQEMRVDGFRFDLAATLARQFHEVDRLSSFFDLVHQDPVVSQVKLIAEPWDVGEGGYQVGNFPPLWTEW…	732
7791	8162	fig|116188.4.peg.6869	Limit dextrin alpha-1,6-maltotetraose-hydrolase (EC 3.2.1.196)	Streptomyces coeruleorubidus strain ATCC 13740	116188.4	CP023694	MQVWPGEAYPLGATYDGAGTNFAVFTEAADRVELCLLHDDGSETAIELRESDAFVRHAYLPGIMPGQRYGFRVHGPYAPERGVRCNSAKLLLDPYARAISGSISWGEEVYGYHFDDPDRRNDLDSAPHTMTSVVVNPYFDWGDDRLPRTEYHHTVIYEAHVKGLTMRHPGLPEELRGTYAALAHPAIIEHLTELGVTALELMPVHQFVNDHRLVDMGLNNYWGYNTIGFFAPHNAYASWGDRGQQVLEFKSAVKALHEAGIEVILDVVYNHTAEGNHLGPTLSFKGLDNSRYYRLTDDPRYYMDTTGTGNSLLMRSPHVLQLIMDSLRYWVTEMHVDGFRFDLAATLARQFHEVDRLSSFFDLVQQDPVVSQVKLIAEPWDVGEGGYQVGNFPPLWTEW…	710
7838	8212	fig|100226.137.peg.6328	Limit dextrin alpha-1,6-maltotetraose-hydrolase (EC 3.2.1.196)	Streptomyces coelicolor A3(2) strain CFB_NBC_0001	100226.13699999999	CP042324	MQVWPGEAYPLGATYDGAGTNFAVFTEAADRVELCLLHDDGSETAVELRESDAFVRHAYVPGVMPGQRYGYRVHGPYAPERGLRCNSAKLLLDPYARAISGEVQWGEEVYGYHFGAPERRNDLDSAPHTMTSVVVNPYFDWGDDRRPRTEYHHTVIYEAHVKGLTMRHPGLPEELRGTYAALAHPALIEHLTGLGVTALELMPVHQFVNDHRLVDMGLNNYWGYNTVGFFAPHNAYASWGDRGQQVLEFKSAVKALHEAGIEVILDVVYNHTAEGNHLGPTLSFKGLDNPSYYRLADDPRYYMDTTGTGNSLLMRSPHVLQMIMDSLRYWVTEMHVDGFRFDLAATLARQFHEVDRLSSFFDLVQQDPVVSQVKLIAEPWDVGEGGYQVGNFPPLWTEW…	702
7895	8269	fig|73044.9.peg.4680	Limit dextrin alpha-1,6-maltotetraose-hydrolase (EC 3.2.1.196)	Streptomyces seoulensis strain KCTC 9819	73044.9	CP032229	MQVWPGEAYPLGATYDGAGTNFAVFTEAADRVELCLLHDDGSETAVELRESDAFVRHAYLPGVMPGQRYGFRVHGPFAPERGLRCNSAKLLLDPYAKAVSGSVQWGEEVYGYHFGAPDQRNDLDSAPHTMSSVVINPYFDWGDDRPPRTDYHRTVIYEAHVKGLTMRHPGLPDELRGTYAGLAHPAVIEHLTRLGVTALELMPVHQFVNDHRLVDMGLNNYWGYNTIGFFAPHNAYASWGDRGQQVLEFKSAVRALHEAGIEVILDVVYNHTAEGNHLGPTLSFKGIDNPSYYRLTDDPRYYMDTTGTGNSLLMRSPHVLQLIMDSLRYWVTEMHVDGFRFDLAATLARQFHEVDRLSSFFDLVQQDPVVSQVKLIAEPWDVGEGGYQVGNFPPLWTEW…	717
7897	8271	fig|2509459.3.peg.1229	Limit dextrin alpha-1,6-maltotetraose-hydrolase (EC 3.2.1.196)	Xylanibacterium sp. 2JSPR-7	2509459.3	CP035495	MQTWPGRPYPLGATFDGTGTNFALFSSVADRVELCLLSDDGAEQRVDLREVDAHVFHVFLPGVGPGTRYGYRVHGPWEPASGHRCDPTKLLLDPYARAIDGQADGDQSLFSYPFSDTSAAVTGKAPTGTDSAPHTLTSVVVNPFFDWGHDRPPQIDYHDTVLYEAHVKGMSMRHPDVPPEMRGTYAGMGHPAVIDHLRRLGVTAVELMPVHQFVQDATLQARGLANYWGYNTIGFFAPHNGYASYGTRGEQVLEFKAMVKALHEAGIEVILDVVYNHTAEGNHLGPTLSFKGIDNAAYYRLVDDDAAHYFDTTGTGNSLLMRSPAVLQLIMDSLRYWTTEMHVDGFRFDLAATLARQFHEVDRLSAFFDIVHQDPVISQVKLIAEPWDLGDGGYQVGGF…	729
7906	8281	fig|2653200.3.peg.7885	Limit dextrin alpha-1,6-maltotetraose-hydrolase (EC 3.2.1.196)	Streptomyces sp. GY16	2653200.3	CP045096	MQVWPGQAYPLGATYDGAGTNFAVFSEAAHRVELCLLDDDGSETAVELRETDAFVRHAYLPGVMPGQRYGFRVHGPYAPERGLRCNSAKLLLDPYARAISGSVKWGEEVYGYRFGAPEERNDLDSAPHMMTSVVVNPYFDWGDDRRPRTEYHHTVIYEAHVKGLTMRHPGLPEELRGTYAALAHPAIIEHLTALGVTALELMPVHQFVNDHRLADMDLSNYWGYNTIGFFAPHNAYASWGDRGQQVLEFKSAVRALHEAGIEVILDVVYNHTAEGNHLGPTLSFKGLDNSSYYRLTDDPRYYMDTTGTGNSLLMRSPHVLQLIMDSLRYWVTEMHVDGFRFDLAATLARQFHEVDRLSSFFDLVQQDPVVSQVKLIAEPWDVGEGGYQVGNFPPLWTEW…	711
8018	8406	fig|2684468.3.peg.5760	Limit dextrin alpha-1,6-maltotetraose-hydrolase (EC 3.2.1.196)	Streptomyces sp. QHH-9511 strain not applicable	2684468.3	CP046905	MQVWPGQAYPLGATYDGAGTNFAVFSEAAHRVELCLLHDDGSETAVELRETDAFVRHAYLPGVMPGQRYGFRVHGPYAPERGQRCNSAKLLLDPYARAVSGSIDWSEAVYGYHFGRPDSRNDLDSAPHTMSSVVVNPYFDWGDDRRPRTDYHRTVIYEAHVKGLTMLHPELPEELRGTYAGLAHPSVIGHLKELGVTALELMPVHQFVNDHRLVDAGLANYWGYNTIGFFAPHNAYASWGDRGQQVLEFKSAVRALHQAGIEVILDVVYNHTAEGNHLGPTLSFRGLDNPSYYRLSNDRRYYTDTTGTGNSLLMRSPHVLQLIMDSLRYWVTEMHVDGFRFDLAATLARQFHEVDRLSSFFDLVQQDPVVSQVKLIAEPWDVGEGGYQVGNFPPLWTEW…	706
8065	8455	fig|2175864.3.peg.4938	Limit dextrin alpha-1,6-maltotetraose-hydrolase (EC 3.2.1.196)	Streptomyces sp. NHF165	2175864.3	CP029241	MQVWPGQPYPLGANYDGAGTNFAVFSEAAERIELCLLHEDGSETAVELRESDGFVRHAYLPGVLPGQRYGYRAHGPYTPESGQRCNSAKLLLDPYAKAISGAISWHEAVYGYPFGAPERRNDLDSAPHTMASVVINPYFDWGDDRPPRTDYHRTVLYEAHVKGLTMLHPELPEELRGTYAALAHPAVLAHLTGLGVTALELMPVHQFVTDHRLWDAGLVNYWGYNTIGFFAPHNAYASWGERGQQVLEFKHAVRALHQAGIEVILDVVYNHTAEGNHLGPTLSFRGLDNASYYRLANDPRYYTDTTGTGNSLLMRSPHVLQLIMDSLRYWVTEMHVDGFRFDLAATLARQFHEVDRLSSFFDLVQQDPVVSQVKLIAEPWDVGEGGYQVGNFPPLWTEW…	728
8131	8523	fig|2705439.3.peg.5800	Limit dextrin alpha-1,6-maltotetraose-hydrolase (EC 3.2.1.196)	Streptomyces sp. S4.7	2705439.3	CP048397	MQVWPGQTYPLGATYDGAGTNFAVYSEAAHRIELCLLHDDGSETAVELREADAFVRHAYLPGIMPGQRYGFRVHGPYEPSSGQRCNSAKLLLDPYARAISGSIDWNESVYGYHFGKPDSRNDMDSAPHTMTAVVVNPYFDWGDDRRPRTDYHRTVIYEAHVKGLTMLHPDLPEELRGTYAGLAHPAVIEHLTELGVTALEIMPVHQFVNDHRLVDAGLNNYWGYNTIGFFAPHNTYASWGDRGEQVLEFKQAVKALHEAGIEVILDVVYNHTAEGNHLGPTLSFRGLDNASYYRLGADNPRYYTDTTGTGNSLLMRSPHVLQLIMDSLRYWVEEMHVDGFRFDLAATLARQFHEVDRLSSFFDLVQQDPVVSQVKLIAEPWDVGEGGYQVGNFPPLWTE…	707
8215	8612	fig|2714844.4.peg.5677	Limit dextrin alpha-1,6-maltotetraose-hydrolase (EC 3.2.1.196)	Streptomyces sp. JB150	2714844.4	CP049780	MQVWPGEAYPLGATYDGAGTNFAVFTEAADRVELCLLHDDGSETAVELRESDGFVRHAYLPGVMPGQRYGYRVHGPYAPERGLRCNSAKLLLDPYARAISGTIDWGEEVYGYHFGAPDRRNDLDSAPHTMTSVVVNPYFDWGDDRPPRTEYHKTVIYEAHVKGLTMRHPGLPEELRGTYAALAHPALIEHLTELGVTALELMPVHQFVNDHRLVDMGLNNYWGYNTIGFFAPHNAYASWGDRGQQVLEFKSAVRALHEAGIEVILDVVYNHTAEGNHLGPTLSFRGLDNPQYYRLADDPRYYMDTTGTGNSLLMRSPHVLQLIMDSLRYWVTEMHVDGFRFDLAATLARQFHEVDRLSSFFDLVQQDPVVSQVKLIAEPWDVGEGGYQVGNFPPLWTEW…	705
8293	8692	fig|2721245.3.peg.6652	Limit dextrin alpha-1,6-maltotetraose-hydrolase (EC 3.2.1.196)	Streptomyces sp. RPA4-5	2721245.3	CP050976	MQVWPGQMYPLGATYDGAGTNFAVFSEAAKRIELCLLHDDGSETAVELRESDANVRHAYLPGVMPGQRYGFRAHGPYEPERGQRCNSAKLLLDPYARAMSGRIDWNEAVYGYRFGRPEVRNDLDSAPHTMASVVVNPYFDWGDDRPPRTAYHETVLYEAHVKGLTMRHPELPEELRGTYAALAHPAIIEHLTKLGVTALELMPVHQFVQDHRLVDAGLTNYWGYNTIGFFAPHNAYASWGDRGQQVLEFKTAVRALHQAGIEVILDVVYNHTAEGSHLGPTLSFRGLDNASYYRLSDDKQYYMDTTGTGNSLLMRSPHVLQLVMDSLRYWVQEMRVDGFRFDLAATLARQFHEVDRLSSFFDLVHQDPVVSQVKLIAEPWDVGEGGYQVGNFPPLWTEW…	735
8457	8863	fig|138532.17.peg.2166	Limit dextrin alpha-1,6-maltotetraose-hydrolase (EC 3.2.1.196)	Curtobacterium flaccumfaciens pv. flaccumfaciens strain Cff1037	138532.17	CP041259	MHETAIDLTPGFSLGGTVPRFTLRSATATDVVLVVASAGSADGADGEDRSDGRPTRHPLERVPDTDVWTGEVPGIVPGDRYHLLVDGPVGPRHEFDPTRPLLDPYARGILPTGDDEAVGPRWTSVVVDDAFDWGGVVKPQVPLDRAVVYEANVRTLTAANPHLPEHLRGTYAGVAHESTIAHLHRIGVTTLELLPVQAFDTERWLRDAGRQNAWGYNTLGFFAPHAAHASAPAQQEGADAVLREFKGMVRLLHEAGIQVVLDVVYNHTAEEGLGGPTTSLRGIDGANRYRWAQTDPPRRDTYYDTTGCGNTLDTSVEATADLIVDSLVYWAREVQVDGFRFDLMAALARDGEHRFDPSHPLLERIRNHPDLQDTLVIAEPWDVGPDGWKTGEFGAAGQR…	702
8492	8901	fig|2742135.3.peg.1850	Limit dextrin alpha-1,6-maltotetraose-hydrolase (EC 3.2.1.196)	Kitasatospora sp. NA04385	2742135.3	CP054919	MQVWPGQPYPLGATYDGAGTNFAVFSESAHRIELCLLAEDGTETVVELRETDAFVRHAYLPGVQPGQRYGFRVHGPYQPGLGQRHNASKLLLDPYAKAMSGHIDWDESVYGYHFGAPERRNDLDSAPHTMHSVVINPYFDWGTDRPPRTDYHRTVLYEAHVKGLTRLHPGIPEEIRGTYAGLAHPAVIEHLAKLGVTAIELMPVHQFVRDHRLRDLGLANYWGYNSVGFFAPHSSYSSTGDRGQQVQEFKSMVKALHAAGIEVILDVVYNHTAEGNHLGPTLSFRGLDNASYYRLAKDQRFYEDTTGTGNSLLMRSPHVLQMIMDSLRYWVTEMHVDGFRFDLAATLARQFHEVDRLSSFFDLVQQDPVVSQAKLIAEPWDLGEGGYQVGNFPPLWTEW…	702
8497	8906	fig|68202.59.peg.5843	Limit dextrin alpha-1,6-maltotetraose-hydrolase (EC 3.2.1.196)	Streptomyces fulvissimus strain NA06532	68202.59	CP054926	MQVWPGHAYPLGATYDGAGTNFAVFSEAAHRIELCLLHDDGSETAVELRETDAFVRHAYLPGIMPGQRYGFRVHGPYEPQNGQRCNSAKLLLDPYARAVSGKIEWGESVYGYPFGKPDARNDLDSAPHTMSSVVVNPYFDWGDDRRPRTDYHRTVIYEAHVKGLTMLHPGLPPELRGTYAGLAHPEVIAHLTELGVTAIELMPVHQFVQDHRLADMGLANYWGYNTIGFFAPHNTYASWGDRGEQVLEFKQAVKALHQAGIEVILDVVYNHTAEGNHLGPTLSFRGLDNASYYRLTDDQRYYMDTTGTGNSLLMRSPHVLQMIMDSLRYWVTEMHVDGFRFDLAATLARQFHEVDRLSSFFDLVQQDPVVSQVKLIAEPWDVGEGGYQVGNFPPLWTEW…	709
8503	8912	fig|2742137.3.peg.2098	Limit dextrin alpha-1,6-maltotetraose-hydrolase (EC 3.2.1.196)	Streptomyces sp. NA02950	2742137.3	CP054916	MQVWPGQAYPLGATYDGAGTNFAVFSEAAVRIELCLLHDDGSETAVELRETDAFVRHAYLPGIMPGQRYGFRAHGPYEPELGHRCNSAKLLLDPYAKAISGRIDWGEEVYGYHFYRPDKRNDLDSAPHTMASVVVNPYFDWGDDRPPRTDYHRTVIYEAHVKGLTMRHPRLPDELRGTYAALAHPAIIEHLTELGVTTLELMPVHQFVNDHRLVDEGLANYWGYNTIGFFAPHNAYASWGDRGQQVLEFKSAVRALHQAGIEVILDVVYNHTAEGNHLGPTLSFRGLDNASYYRLTDDRRYYMDTTGTGNSLLMRSPHVLQLIMDSLRYWVTEMRVDGFRFDLAATLARQFHEVDRLSSFFDLVQQDPVVSQVKLIAEPWDVGEGGYQVGNFPPLWTEW…	712
8541	8953	fig|2751189.3.peg.5373	Limit dextrin alpha-1,6-maltotetraose-hydrolase (EC 3.2.1.196)	Streptomyces sp. NEAU-sy36	2751189.3	CP058977	MRIWQQSTEMGPRPGRTSPLGATFDGAGTNFAVFSEVAQLVELCLFDQDGAEERVPLREVDGFVHHVYLPDVGPGRRYGFRVHGPFRPERGERCNPNKLLLDPYAKAIEGEIHWDEALFPYRFGDVERRNDLDSAPYTAKSVVVNPYFDWGSDHPLRTPYHETVIYEAHVKGMTRTHPAIPEAIRGTYAALAHPAMVDYFVKLGVTAVELMPVHQFVHDHALVQRGRSNYWGYNTIGFFAPHNAYCSSGQRGEQVQEFRSMVKTLHEAGIEVILDVVYNHTAEGNHLGPVLSFRGLDNAAYYRLSDEDPRFHWDTTGTGNSLRMNHPFTLQLIMDSLRYWVTEMHVDGFRFDLAATLARQFHAVDRLSSFFDLVQQDPVISQVKLIAEPWDLGDGGYQV…	713
8574	8986	fig|2748873.3.peg.1089	Limit dextrin alpha-1,6-maltotetraose-hydrolase (EC 3.2.1.196)	Streptomyces sp. CB04723	2748873.3	CP058556	MQVWPGHAYPLGATYDGAGTNFAVFSEAAHRIELCLLHDDGSETAVELRETDAFVRHAYLPGVMPGQRYGFRVHGPYEPQNGQRCNSAKLLLDPYARAVAGKIDWGEAVYGYPFGKPDARNDLDSAPHTMSSVVVNPYFDWGDDRLPRTDYHRTVIYEAHVKGLTMLHPGLPPETRGTYAGLAHPEVIAHLTELGVTAIELMPVHQFVQDHRLADMGLANYWGYNTIGFFAPHNTYASWGDRGEQVLEFKQAVKALHQAGIEVILDVVYNHTAEGNHLGPTLSFRGLDNASYYRLTDDQRYYMDTTGTGNSLLMRSPHVLQMIMDSLRYWVTEMHVDGFRFDLAATLARQFHEVDRLSSFFDLVQQDPVVSQVKLIAEPWDVGEGGYQVGNFPPLWTEW…	709
8579	8991	fig|2750011.3.peg.6602	Limit dextrin alpha-1,6-maltotetraose-hydrolase (EC 3.2.1.196)	Streptomyces sp. Rer75	2750011.3	CP058693	MQVWPGHAYPLGATYDGAGTNFAVFSEAATRIELCLLHDDGSETAVELRETDAFVRHAYLPGIMPGQRYGFRAHGPYEPEQGDRCNSAKLLLDPYAKAISGKIDWGEEVYGYHFYRPDKRNDLDSAPHTMASVVVNPYFDWGDDRPPRTDYHRTVIYEAHVKGLTMRHPRLPEELRGTYAALAHPAIIEHLTELGVTTLELMPVHQFVHDHRLVDSGLANYWGYNTIGFFAPHNAYASWGDRGQQVLEFKSAVRALHQAGIEVILDVVYNHTAEGNHLGPTLSFRGLDNASYYRLTEDRRYYMDTTGTGNSLLMRSPHVLQLIMDSLRYWVTEMRVDGFRFDLAATLARQFHEVDRLSSFFDLVQQDPVVSQVKLIAEPWDVGEGGYQVGNFPPLWTEW…	712
8614	9027	fig|100226.15.peg.6184	Limit dextrin alpha-1,6-maltotetraose-hydrolase (EC 3.2.1.196)	Streptomyces coelicolor A3(2)	100226.15	NC_003888	MFMQVWPGEAYPLGATYDGAGTNFAVFTEAADRVELCLLHDDGSETAVELRESDAFVRHAYVPGVMPGQRYGYRVHGPYAPERGLRCNSAKLLLDPYARAISGEVQWGEEVYGYHFGAPERRNDLDSAPHTMTSVVVNPYFDWGDDRRPRTEYHHTVIYEAHVKGLTMRHPGLPEELRGTYAALAHPALIEHLTGLGVTALELMPVHQFVNDHRLVDMGLNNYWGYNTVGFFAPHNAYASWGDRGQQVLEFKSAVKALHEAGIEVILDVVYNHTAEGNHLGPTLSFKGLDNPSYYRLADDPRYYMDTTGTGNSLLMRSPHVLQMIMDSLRYWVTEMHVDGFRFDLAATLARQFHEVDRLSSFFDLVQQDPVVSQVKLIAEPWDVGEGGYQVGNFPPLWT…	704
8718	9132	fig|1725411.3.peg.2606	Limit dextrin alpha-1,6-maltotetraose-hydrolase (EC 3.2.1.196)	Streptomyces sp. CdTB01	1725411.3	CP013743	MQVWPGEAYPLGATYDGAGTNFAVFSEAADRVELCLLHDDGSETAVELRESDAFVRHAYVPGIMPGQRYGFRMHGPYAPERGLRCNSSKLLLDPYARAISGSIRWGEEVYGYHFDAPDRRNDLDSAPHTMTSVVVNPYFDWGDDRRPRRGYHETVIYEAHVKGLTMRHPGLPEELRGTYAALAHPVIIEHLVELGVTTLELMPVHQFVNDHRLVDMGLNNYWGYNTIGFFAPHNAYASWGDRGQQVLEFKSAVRALHEAGIEVILDVVYNHTAEGNHLGPTLSFKGIDNPQYYRLTDDPRYYMDTTGTGNSLLMRSPHVLQLIMDSLRYWVTDMHVDGFRFDLAATLARQFHEVDRLSSFFDLVQQDPVVSQVKLIAEPWDVGEGGYQVGNFPPLWTEW…	707
8721	9135	fig|1961713.3.peg.6264	Limit dextrin alpha-1,6-maltotetraose-hydrolase (EC 3.2.1.196)	Streptomyces sp. MOE7 strain MOE7	1961713.3	CP019779	MQVWPGQMYPLGATYDGAGTNFAVFSEAAKRIELCLLHDDGSETAVELRESDAFVRHAYLPGVMPGQRYGFRVHGPYEPQRGHRCNSAKLLLDPYARAVSGVIDWDEAVYGYHFGRPEVRNDLDSAPHTMASVVVNPYFDWGDDRPPRTAYHETVLYEAHVKGLTMRHPELPEELRGTYAGLAHPAIIDHLTKLGVTALELMPVHQFVQDHRLVDAGLTNYWGYNTIGFFAPHNAYASWGDRGQQVLEFKTAVRALHQAGIEVILDVVYNHTAEGSHLGPTLSFRGLDNASYYRLSEDRQYYMDTTGTGNSLLMRSPHVLQLVMDSLRYWVQEMRVDGFRFDLAATLARQFHEVDRLSSFFDLVHQDPVVSQVKLIAEPWDVGEGGYQVGNFPPLWTEW…	740
8765	9182	fig|1889.10.peg.5624	Limit dextrin alpha-1,6-maltotetraose-hydrolase (EC 3.2.1.196)	Streptomyces ambofaciens strain DSM 40697	1889.1	CP012949	MQVWPGEAYPLGATYDGAGTNFAVFTEAADRVELCLLHDDGSEAAVELRESDAFVRHAYVPGVMPGQRYGYRVHGPYAPERGQRCNSAKLLLDPYARAISGSIQWGEEVYGYHFDDPDRRNDLDSAPHMMSSVVVNPYFDWGDDRRPRTEYHHTVLYEAHVKGLTMRHPGLPEELRGTYAALAHPAVIEHLTELGVTALELMPVHQFVNDHRLVDMGLNNYWGYNTIGFFAPHNAYASWGDRGQQVLEFKSAVKALHEAGIEVILDVVYNHTAEGNHLGPTLSFKGIDNASYYRLTDDPRYYMDTTGTGNSLLMRSPHVLQMIMDSLRYWVTEMHVDGFRFDLAATLARQFHEVDRLSSFFDLVQQDPVVSQVKLIAEPWDVGEGGYQVGNFPPLWTEW…	705
8783	9200	fig|1893.7.peg.6957	Limit dextrin alpha-1,6-maltotetraose-hydrolase (EC 3.2.1.196)	Streptomyces atratus strain SCSIO_ZH16	1893.7	CP027306	MQVWPGQAYPLGATYDGAGTNFAVFSEAAGRIELCLLHDDGSETAVELRETDAFVRHAYLPGVMPGQRYGFRVHGPYEPERGVRCNSAKLLLDPYARAVAGQIQWGEAVYGYPFGRPDARNDLDSAPHTMTSVVVNPYFDWGDDRRPRTDYHRTVIYEAHVKGLTMLHPGLPKELRGTYAGLAHPEVIAHLTELGVTAIELMPVHQFAQDHRLVDAGLANYWGYNTIGFFAPHNAYASWGDRGEQVLEFKQAVRALHQAGIEVILDVVYNHTAEGNHLGPTLSFRGLDNASYYRLADDQRYYMDTTGTGNSLLMRSPHVLQLIMDSLRYWVTEMHVDGFRFDLAATLARQFHEVDRLSSFFDLVQQDPVVSQVKLIAEPWDVGEGGYQVGNFPPLWTEW…	721
8795	9212	fig|1577075.3.peg.4721	Limit dextrin alpha-1,6-maltotetraose-hydrolase (EC 3.2.1.196)	Streptomyces sp. PBH53	1577075.3	CP011799	MQVWPGEAYPLGATYDGAGTNFAVFTEAADRVELCLLHDDGSETAVELRESDAFVRHAYVPGVMPGQRYGFRVHGPYDPARGLRCNSAKLLLDPYAKAVSGAVRWGEEVYGYHFGAPDERNDLDSAPHTMTSVVINPYFDWGDDRPPRTEYHHTVIYEAHVKGLTMRHPGLPEELRGTYAGLAHPAVIEHLTKLGVTALELMPVHQFVHDHRLADMGLNNYWGYNTIGFFAPHNAYASWGDRGQQVLEFKSAVRALHEAGIEVILDVVYNHTAEGNHLGPTLSFKGIDNPSYYRLADDPRYYMDTTGTGNSLLMRSPHVLQLIMDSLRYWVTEMHVDGFRFDLAATLARQFHEVDRLSSFFDLVQQDPVVSQVKLIAEPWDVGEGGYQVGNFPPLWTEW…	703
8803	9220	fig|1203460.3.peg.7143	Limit dextrin alpha-1,6-maltotetraose-hydrolase (EC 3.2.1.196)	Streptomyces hygroscopicus subsp. jinggangensis TL01	1203460.3	CP003720	MQVWPGEAYPLGATYDGAGTNFAVFTEAADRVELCLLHDDGSETAVELRESDAFVRHAYVPGVMPGQRYGFRVHGPYDPGRGLRCNSAKLLLDPYAKAISGSVRWGEEVYGYHFGAPERRNDLDSAPHTMTSVVINPYFDWGDDRPPRTEYHHTVIYEAHVKGLTMRHPGLPEELRGTYAALAHPAIIEHLTKLGVTALELMPVHQFVNDHRLVDMGLNNYWGYNTIGFFAPHNAYASWGDRGQQVLEFKSAVRALHEAGIEVILDVVYNHTAEGNHLGPTLSFKGIDNPSYYRLAEDPRYYMDTTGTGNSLLMRSPHVLQLIMDSLRYWVTDMHVDGFRFDLAATLARQFHEVDRLSSFFDLVQQDPVVSQVKLIAEPWDVGEGGYQVGNFPPLWTEW…	703
9021	9451	fig|1331682.4.peg.1453	Limit dextrin alpha-1,6-maltotetraose-hydrolase (EC 3.2.1.196)	Brachybacterium ginsengisoli strain DCY80	1331682.4	CP023564	MPTDRVDRATPPVAPTSPGLVVDEQGRGTFAVAAPRAESVDLCIRQGTAEHRQRLRHVDGGLHWDHVSGMVPGTRYGLRVDGPWDPSAGLLANPRKLLLDPWARGVSHSSPLLSSFFPFEVDAMLDRVGDAARPDGTDSGEDGVWSVVVSDSFDWQDDLRPLVDWSSTVLYEMHVKGFTQLHPALPSEQRGTYAGLGHPAVTDYLRGLGVTSIELLPIHAAMDEPHLTRLGLTNYWGYSTLSYFAPDPSLATTASQAAGAQAVVDEVRTMVRSLHAAGFEVILDVVYNHTAEGGADGPSLSLRGLDNLEYYWTDHSRFVDVTGTGGTLDPRSVHVMDLVLASLRYWVQEMHVDGFRFDLAATLGRDDHGFRADHPLLRAIATDPVLRGVKVIAEPWDVG…	739
9029	9459	fig|1901.9.peg.988	Limit dextrin alpha-1,6-maltotetraose-hydrolase (EC 3.2.1.196)	Streptomyces clavuligerus strain F613-1	1901.9	CP016559	MSSMQVWPGQAYPLGATFDGAGTNFAVFSEAARRIDLCLLHDDGSETRTELRETDAFVRHAYVPGVMPGQRYGFRVRGPYAPEKGQRCNPAKLLLDPYARAMSGHIRWDESVYGYHFGRPDERNDLDSAPHTMASVVVNPYFDWGDDRSPRTEYHRTVIYEAHVKGLTMLHPELPPELRGTYAGLAHPAVISHLTELGVTTLELMPVHQFVHDHRLVDGGLSNYWGYNTIGFFAPHNAYASWGDRGGQVLEFKHAVRALHQAGIEVILDVVYNHTAEGSHLGPTLSFRGLDNASYYRLAENRRHYTDTTGTGNSLRMSNPHVLQLIMDSLRYWVSEMHVDGFRFDLAATLARQFHEVDRLSSFFDLVQQDPVVSQVKLIAEPWDLGEGGYQVGNFPPLW…	789
9064	9494	fig|1303692.3.peg.6082	Limit dextrin alpha-1,6-maltotetraose-hydrolase (EC 3.2.1.196)	Streptomyces fulvissimus DSM 40593	1303692.3	CP005080	MQVWPGHAYPLGATYDGAGTNFAVFSEAAHRIELCLLHDDGSETAVELRETDAFVRHAYLPGVMPGQRYGFRVHGPYEPQHGQRCNSAKLLLDPYARAVAGQIEWGESVYGYPFGKPDSRNDLDSAPHTMSSVVVNPYFDWGDDRRPRTDYHRTVIYEAHVKGLTMLHPGLPPELRGTYAGLAHPEVIAHLTELGVTAIELMPVHQFVQDHRLVDMGLANYWGYNTIGFFAPHNAYASWGERGEQVLEFKQAVKALHQAGIEVILDVVYNHTAEGNHLGPTLSFRGLDNASYYRLTDDQRYYMDTTGTGNSLLMRSPHVLQMIMDSLRYWVTEMHVDGFRFDLAATLARQFHEVDRLSSFFDLVQQDPVVSQVKLIAEPWDVGEGGYQVGNFPPLWTEW…	709
9173	9607	fig|1912795.3.peg.936	Limit dextrin alpha-1,6-maltotetraose-hydrolase (EC 3.2.1.196)	Actinomyces sp. VUL4_3	1912795.3	CP017812	MEIWPGKPYPLGASYDGSGTNFALYSSVADKVELCLLDDELNETRVELREVDAAVWHAYIPNIAPGQRYGYRVYGPYEPENGHRCDPTKLLLDPYAKAISGQAGPDESLYSYSFSDPSQLNQLDSLPHTMHAVVVNPYFDWGHDRPPAHKYHESVIYEAHVRGLTQTNPNLPEELRGTYAGIAHPSTIEYLKKLGITAIELMPCHQFVNDDHLIEKGLSNYWGYNTIGFFAPQNTYAANKTPGSEVAEFKSMVKALHDADIEVIMDVVYNHTAEGNHLGPTISFRGIDNASYYRLVDQDKAHYFDTTGTGNSLLMRSPAVLQLIMDSLRYWAAEMHVDGFRFDLASTLARQFHEVDKLSAFFDLIHQDPIVSQVKLIAEPWDIGDGGYQVGGFPPLWTE…	709
9239	9677	fig|1940.3.peg.1587	Limit dextrin alpha-1,6-maltotetraose-hydrolase (EC 3.2.1.196)	Streptomyces albireticuli strain SMD11	1940.3	CP021744	MQVWPGQAYPLGATYDGAGTNFAVFSEAAERIELCLLHDDGSETAVELRESDAFVRHAYLPGIMPGQRYGFRAHGPYEPERGHRCNSAKLLLDPYARAVSGEVDWGEAVYGYHFGRPEKRNDMDSAPHMMTSVVVNPYFDWGDDRPPRTDYHRTVIYEAHVKGLTMRHPALPEEIRGTYAALAHPAVIEHLTELGVTAIELMPVHQFVHDHRLVDAGMANYWGYNTIGFFAPHNAYASWGDRGQQVLEFKSAVRALHAAGIEVILDVVYNHTAEGSHLGPTLSFRGLDNASYYRLAEDPRYYMDTTGTGNSLLMRSPHVLQLIMDSLRYWVTEMRVDGFRFDLAATLARQFHEVDRLSSFFDLVQQDPVVSQVKLIAEPWDVGEGGYQVGNFPPLWAEW…	708
9294	9732	fig|1357915.3.peg.3508	Limit dextrin alpha-1,6-maltotetraose-hydrolase (EC 3.2.1.196)	Arthrobacter sp. QXT-31 strain QXT-31	1357915.3	CP019304	MEIWPGSAYPLGATFDGTGTNFALFSEHAEKVELCLFDEDGTESRVTLREVDGYVWHCYLPQVQPGQKYGYRVHGPYNPANGQRFNPNKLLLDPYAKAVAGQIDWDPALFSYNMGDPSSRNDADSAPHMMMGVVINPFFDWDNDQNLRIPYHKSVIYEAHVKGLTELHPEIPEEQRGTYAGVAHPAVISHLQKLGVTAIELMPVHQFVNDGTLQEKGLSNYWGYNTIGFFAPQNTYSSTGDAGQQVQDFKAMVRSLHRAGIEVILDVVYNHTAEGNHLGPTLSFKGIDNEAYYRLVEDDKQYYMDYTGTGNTLNVRQPHSLQLLMDSLRYWVTEMHVDGFRFDLAAALAREFYDVDRLSTFFELIQQDPVVSQVKLIAEPWDVGPGGYQVGNFPPQWTE…	795
9310	9748	fig|1265601.4.peg.5404	Limit dextrin alpha-1,6-maltotetraose-hydrolase (EC 3.2.1.196)	Streptomyces sp. PAMC26508	1265601.4	CP003990	MQVWPGHAYPLGATYDGAGTNFAVFSEAADRIELCLLHDDGSETAVELRETDAFVRHAYLPGVMPGQRYGFRAHGPYEPQHGRRCNSAKLLLDPYARAISGQIQWGEAVYGYPFGKPDERNDLDSAPHTMSSVVVNPYFDWGDDRRPRTDYHRTVIYEAHVKGLTMLHPGLPEELRGTYAGLAHPEIIAHLTELGVTAIELMPVHQFVQDHRLADAGLANYWGYNTIGFFAPHNAYASWGDRGEQVLEFKQAVKALHQAGIEVILDVVYNHTAEGNHLGPTLSFRGLDNASYYRLADDQQYYMDTTGTGNSLLMRSPHVLQLIMDSLRYWVTEMHVDGFRFDLAATLARQFHEVDRLSSFFDLVQQDPVVSQVKLIAEPWDVGEGGYQVGNFPPLWTEW…	718
9324	9763	fig|1783515.3.peg.6615	Limit dextrin alpha-1,6-maltotetraose-hydrolase (EC 3.2.1.196)	Streptomyces sp. S10(2016)	1783515.3	CP015098	MQVWPGEAYPLGATYDGAGTNFAVFSEAADRVELCLLHDDGSETAIELRESDAFVRHAYVPGIMPGQRYGFRVHGPYAPERGLRCNSAKLLLDPYARAISGSIRWGEEVYGYHFDDPDRRNDLDSAPHTMTSVVVNPYFDWGDDRRPRTEYHHTVIYEAHVKGLTMRHPGLPEELRGTYAALAHPAIIEHLTELGVTALELMPVHQFVNDHRLVDMGLNNYWGYNTIGFFAPHNAYASWGDRGQQVLEFKSAVKALHEAGIEVILDVVYNHTAEGNHLGPTLSFKGLDNSRYYRLTDDPRYYMDTTGTGNSLLMRSPHVLQLIMDSLRYWVTDMHVDGFRFDLAATLARQFHEVDRLSSFFDLVQQDPVVSQVKLIAEPWDVGEGGYQVGNFPPLWTEW…	710
9367	9806	fig|1661.33.peg.2040	Limit dextrin alpha-1,6-maltotetraose-hydrolase (EC 3.2.1.196)	Trueperella pyogenes strain TP4479	1661.33	CP029001	MEIWPGKPYPLGATFDGTGTNFAIFSSVAEMIELCLIDDDGKESRVELREVDAFVWHCYLPGIRPGQRYGFRVHGPFDPENGHRCDPSKILLDPYAKAIEGQVDNHQANFSYDFHDHTQRAQLDSLGHTMLSVVVNPFFDWGHDRPPKHEYHNTIIYEAHLKGMTALHPDIPEDLRGTYMGMAHPAMVNYLKDLGITAVELMPIHQFVNDTSLQDKGLSNYWGYNTIGFFAPQNTYSSSGEVGSQVEEFKAMVKAYHAADIEVILDVVYNHTAEGNHMGPTLSFRGIDNRAYYRLVDGDLAHYFDTTGTGNSLNMSSPHSLQLIMDSLRYWVVDMHVDGFRFDLASTLARELHAVDKLSAFFDIIQQDPIISQVKLIAEPWDVGEGGYNVGEFPPLWTE…	748
9371	9810	fig|1661.34.peg.219	Limit dextrin alpha-1,6-maltotetraose-hydrolase (EC 3.2.1.196)	Trueperella pyogenes strain TP-2849	1661.34	CP029004	MEIWPGKPYPLGATFDGTGTNFAIFSSVAEMIELCLIDDDGKESRVELREVDAFVWHCYLPGIRPGQRYGFRVHGPFDPENGHRCDPSKILLDPYAKAIEGQVDNHQANFSYDFHDHTQRAQLDSLGHTMLSVVVNPFFDWGHDRPPKHEYHNTIIYEAHLKGMTALHPDIPEDLRGTYMGMAHPAMVNYLKDLGITAVELMPIHQFVNDTSLQDKGLSNYWGYNTIGFFAPQNTYSSSGEVGSQVEEFKAMVKAYHAADIEVILDVVYNHTAEGNHMGPTLSFRGIDNRAYYRLVDGDLAHYFDTTGTGNSLNMSSPHSLQLIMDSLRYWVVDMHVDGFRFDLASTLARELHAVDKLSAFFDIIQQDPIISQVKLIAEPWDVGEGGYNVGEFPPLWTE…	748
9374	9813	fig|1661.16.peg.1728	Limit dextrin alpha-1,6-maltotetraose-hydrolase (EC 3.2.1.196)	Trueperella pyogenes strain 2012CQ-ZSH	1661.16	CP012649	MEIWPGKPYPLGATFDGTGTNFAIFSSVAEMIELCLIDDDGKESRVELREVDAFVWHCYLPGIRPGQRYGFRVHGPFDPENGHRCDPSKILLDPYAKAIEGQVDNHQANFSYDFHDHTQRAQLDSLGHTMLSVVVNPFFDWGHDRPPKHEYHNTIIYEAHLKGMTALHPDIPEDLRGTYMGMAHPAMVNYLKDLGITAVELMPIHQFVNDTSLQDKGLSNYWGYNTIGFFAPQNTYSSSGEVGSQVEEFKAMVKAYHAADIEVILDVVYNHTAEGNHMGPTLSFRGIDNRAYYRLVDGDLAHYFDTTGTGNSLNMSSPHSLQLIMDSLRYWVVDMHVDGFRFDLASTLARELHAVDKLSAFFDIIQQDPIISQVKLIAEPWDVGEGGYNVGEFPPLWTE…	748
9381	9820	fig|1649184.3.peg.1308	Limit dextrin alpha-1,6-maltotetraose-hydrolase (EC 3.2.1.196)	Streptomyces sp. CFMR 7	1649184.3	CP011522	MQVWPGHAYPLGATYDGAGTNFAVFSEAAHRIELCLLHDDGSETAVELRETDAFVRHAYLPGVMPGQRYGFRVHGPYEPQHGQRCNSAKLLLDPYARAIAGQIEWGEAVYGYPFGRPDARNDLDSAPHTMTSVVVNPYFDWGDDRRPRTDYHRTVIYEAHVKGLTMLHPGLPPELRGTYAGLAHPEIIAHLTELGVTAIELMPIHQFVQDHRLVDMGLANYWGYNTIGFFAPHNAYASWGERGEQVLEFKQAVKALHQAGIEVILDVVYNHTAEGNHLGPTLSFRGLDNASYYRLTDDQRYYMDTTGTGNSLLMRSPHVLQMIMDSLRYWVTEMHVDGFRFDLAATLARQFHEVDRLSSFFDLVQQDPVVSQVKLIAEPWDVGEGGYQVGNFPPLWTEW…	709
9434	9876	fig|59505.5.peg.298	Limit dextrin alpha-1,6-maltotetraose-hydrolase (EC 3.2.1.196)	Actinobaculum schaalii strain CCUG 27420	59505.5	CP008802	MRIWPGHPYPLGATFDGTGTNFAIYSSVAEKIELCLLDDNNKETRVELREVDANVWHCYLTSIRPGQRYGYRVYGPYDPAQGLRCDPSKFLLDPYAKAIEGNITNAQEVFSYDFNDPSQPCTLDSLGHVPVSVVISPYFDWGYDRPPKHEYNETIIYETHVKGFTQRHPDVPEELRGTYQGLTHPPVLDYFTSLGVTAIELMPVHQFINDTSLQDRGLSNYWGYNTIGFFAPHDGYATRSRGEQVDEFKAMVKAFHEADIEVILDVVYNHTAEGNHMGPTLSFKGIDNRSYYRLVPDDPRHYFDTTGTGNSLNMTSPHTLQLIMDSLRYWVTEMHVDGFRFDLASTLARELHAVDKLSSFFDIIQQDPIISQVKLIAEPWDVGEGGYQVGGFPPLWTEW…	720
9439	9881	fig|1690221.3.peg.5641	Limit dextrin alpha-1,6-maltotetraose-hydrolase (EC 3.2.1.196)	Streptomyces spongiicola strain HNM0071	1690221.3	CP029254	MQVWPGQAYPLGATYDGAGTNFAVYSEAAHRIELCLLHDDGSETAVELRETDAFVRHAYLPGVMPGQRYGFRVHGPYEPEHGQRCNSAKLLLDPYARAMSGRVDWGEAVYGYHFGRPDSRNDLDSAPHTMASVVVNPYFDWGDDRPPRTDYHRTVIYEAHVKGLTMLHPALPEELRGTYAGLAHPEVISHLSELGVTALELMPVHQFVSDHRLVDAGLDNYWGYNTIGFFAPHNSYASWGDRGQQVLEFKSAVRALHQAGIEVILDVVYNHTAEGNHLGPTLSFRGIDNASYYRLTEDRRYYMDTTGTGNSMLMRSPHVLQLIMDSLRYWVTEMHVDGFRFDLAATLARQFHEVDRLSSFFDLVQQDPVVSQVKLIAEPWDVGEGGYQVGKFPPLWTEW…	706
9465	9907	fig|284034.3.peg.6700	Limit dextrin alpha-1,6-maltotetraose-hydrolase (EC 3.2.1.196)	Streptomyces olivoreticuli subsp. olivoreticuli strain ATCC 31159	284034.3	CP031455	MQVWPGQAYPLGATYDGAGTNFAVFSEAAERIELCLLHDDGSETAVELRESDAFVRHAYLPGVMPGQRYGFRAHGPYEPDRGLRCNSAKLLLDPYARAVSGAVDWGEAVYGYPFGRPEKRNDMDSAPHMMTSVVVNPYFDWGDDRPPRTDYHRTVIYEAHVKGLTMRHPALPEEVRGTYAALAHPAVIEHLTELGVTAIELMPVHQFVDDHRLSDAGLANYWGYNTIGFFAPHNAYASWGDRGQQVLEFKSAVRALHAAGIEVILDVVYNHTAEGNHLGPTLSFRGLDNASYYRLADDPRYYTDTTGTGNSLLMRSPHVLQLIMDSLRYWVTEMRVDGFRFDLAATLARQFHEVDRLSSFFDLVQQDPVVSQVKLIAEPWDVGEGGYQVGNFPPLWAEW…	708
9487	9929	fig|1812480.3.peg.5976	Limit dextrin alpha-1,6-maltotetraose-hydrolase (EC 3.2.1.196)	Streptomyces sp. fd1-xmd strain fd1-xmd	1812480.3	CP019798	MQVWPGQAYPLGATYDGAGTNFAVYSEAARRIELCLLHDDGSETAVELRETDAFVRHAYLPGIMPGQRYGFRVHGPYEPERGRRCNAAKLLLDPYARAISGRVNWNEAVYGYHFGRPDSRNDLDSAPHTMSSVVVNPYFDWANDRPPRHEYHHTVLYEAHVKGLTMRHPDLPEELRGTYGALAHPAVIGHLAKLGVTALELMPVHQFVNDHRLVNDGLSNYWGYNTIGFFAPHNGYASGDRGQQVLEFKSAVRALHEAGIEVILDVVYNHTAEGNHLGPTLSFRGLDNASYYRLSDDPRHYMDTTGTGNSLLMRSPHVLQLIMDSLRYWVTEMHVDGFRFDLAATLARQFHEVDRLSSFFDLVQQDPVVSQVKLIAEPWDLGEGGYQVGNFPPLWTEWN…	704
9618	10060	fig|1827580.3.peg.5560	Limit dextrin alpha-1,6-maltotetraose-hydrolase (EC 3.2.1.196)	Streptomyces sp. 452	1827580.3	CP029043	MQVWPGEAYPLGATYDGAGTNFAVFTEAADRVELCLLHDDGSETAVELRESDAFVRHAYVPGVMPGQRYGFRVHGPYAPERGLRCNSAKLLLDPYAKAVSGSVRWGEEVYGYHFGEPDRRNDLDSAPHTMSSVVVNPYFDWGDDRRPRTEYHHTVIYEAHVKGLTMRHPGLPEELRGTYAGLAHPALIEHLTELGVTALELMPVHQFVNDHRLVDMGLNNYWGYNTIGFFAPHNAYASWGDRGQQVLEFKSAVRALHEAGIEVILDVVYNHTAEGNHLGPTLSFRGLDNPQYYRLTDDPRYYMDTTGTGNSLLMRSPHVLQLIMDSLRYWVTEMHVDGFRFDLAATLARQFHEVDRLSSFFDLVQQDPVVSQVKLIAEPWDVGEGGYQVGNFPPLWTEW…	714
9820	10272	fig|1984801.3.peg.1165	Limit dextrin alpha-1,6-maltotetraose-hydrolase (EC 3.2.1.196)	Streptomyces sp. CLI2509	1984801.3	CP021118	MVALPRAGNGRVEFMQLWPGEAYPLGATYDGAGTNFAVFSEAADRIELCLLHDDGSESAVELRESDAFVRHAYLPGVMPGQRYGFRVHGPYEPARGQRCNAAKLLLDPYAKAISGAIDWGEAVYGYHFGAPDKRNDLDSAPYTMASVVVNPYFDWGDDRPPRTDYHRTVLYEAHVKGLTMRHPDLPDELRGTYAALAHPAIIGHLTELGVTALELMPVHQFVNDHRLADAGLANYWGYNTIGFFAPHNTYASWGDRGQQVLEFKSAVRALHEAGIEVILDVVYNHTAEGNHLGPTLSFRGLDNASYYRLTEDPTYYMDTTGTGNSLLMRSPHVLQMIMDSLRYWVTDMHVDGFRFDLAATLARQFHEVDRLSSFFDLVQQDPVVSQVKLIAEPWDVGEG…	719
9948	10406	fig|362257.4.peg.6011	Limit dextrin alpha-1,6-maltotetraose-hydrolase (EC 3.2.1.196)	Streptomyces vietnamensis GIM4.0001	362257.4	CP010407	MQVWPGQAYPLGATYDGAGTNFAVFSEAAHRIELCLLHDDGSETAVELRETDAFVRHAYLPGVMPGQRYGFRVHGPYAPERGLRCNAAKLLLDPYARAVSGRIKWGEAVYGYPFGRPDARNDLDSGPHTMTSVVVNPYFDWGDDRRPRTEYHHTVIYEAHVKGLTMLHPDLPEELRGTYAGLAHPSVIGHLKELGVTALELMPVHQFVNDHRLVDAGLANYWGYNTIGFFAPHNAYASWGDRGQQVLEFKSAVRALHQAGIEVILDVVYNHTAEGNHLGPTLSFRGLDNPSYYRLSNDRRYYTDTTGTGNSLLMRSPHVLQLIMDSLRYWVTEMHVDGFRFDLAATLARQFHEVDRLSSFFDLVQQDPVVSQVKLIAEPWDVGEGGYQVGNFPPLWTEW…	706
9955	10413	fig|2005885.3.peg.6151	Limit dextrin alpha-1,6-maltotetraose-hydrolase (EC 3.2.1.196)	Streptomyces sp. S063	2005885.3	CP021707	MQVWPGHAYPLGATYDGAGTNFAVFSEAAHRIELCLLHDDGSETAVELRETDAFVRHAYLPGVMPGQRYGFRVHGPYEPQRGARCNSAKLLLDPYARAVAGKIDWGEAVYGYPFGRPDARNDLDSAPHTMSSVVVNPYFDWGDDRRPRTDYHRTVIYEAHVKGLTMLHPGLPPELRGTYAGLAHPEVIAHLTELGVTAIELMPVHQFVQDHRLADMGLANYWGYNTIGFFAPHNTYASWGDRGEQVLEFKQAVKALHQAGIEVILDVVYNHTAEGNHLGPTLSFRGLDNASYYRLTDDQRYYMDTTGTGNSLLMRSPHVLQMIMDSLRYWVTEMHVDGFRFDLAATLARQFHEVDRLSSFFDLVQQDPVVSQVKLIAEPWDVGEGGYQVGNFPPLWTEW…	709
10059	10519	fig|2018025.4.peg.1754	Limit dextrin alpha-1,6-maltotetraose-hydrolase (EC 3.2.1.196)	Kitasatospora sp. MMS16-BH015	2018025.4	CP025394	MQVWPGQPYPLGATYDGAGTNFAVFSESADRIELCLLAEDGSERTVELRETDAFVRHAYLPGVQPGQRYGFRVHGPHNPGLGQRHNSSKLLLDPYAKAMSGHIDWDESVYGYHFGAPERRNDLDSAPHTMHSVVVNPYFDWGNDRPPRTDYHRTVLYEAHVKGLTRLHPGIPEEIRGTYAGLAHPAVIEHLAKLGVTAIELMPVHQFVRDHRLRDLGLTNYWGYNTIGFFAPHSSYASLGDRGQQVQEFKSMVKALHAAGIEVILDVVYNHTAEGNHLGPTLSFRGLDNASYYRLAKDQRFYEDTTGTGNSLLMRSPHVLQMIMDSLRYWVTEMHVDGFRFDLAATLARQFHEVDRLSSFFDLCQQDPVVSQAKLIAEPWDLGEGGYQVGNFPPLWTEW…	702
10131	10592	fig|47763.9.peg.5475	Limit dextrin alpha-1,6-maltotetraose-hydrolase (EC 3.2.1.196)	Streptomyces lydicus strain 103	47763.9	CP017157	MQVWPGQMYPLGATYDGAGTNFAVFSETATRIELCLLHDDGSETAVELRESDAFVRHAYLPGVMPGQRYGFRVHGPYEPQRGHRCNSAKLLLDPYARAVSGVIDWDEAVYGYHFGRPEVRNDLDSAPHTMASVVVNPYFDWGDDRPPRTAYHETVLYEAHVKGLTMRHPELPEELRGTYAGLAHPAIIDHLTKLGVTALELMPVHQFVQDHRLVDAGLTNYWGYNTIGFFAPHNAYASWGDRGQQVLEFKTAVRALHQAGIEVILDVVYNHTAEGSHLGPTLSFRGLDNASYYRLSEDRQYYMDTTGTGNSLLMRSPHVLQLVMDSLRYWVQEMRVDGFRFDLAATLARQFHEVDRLSSFFDLVHQDPVVSQVKLIAEPWDVGEGGYQVGNFPPLWTEW…	739
10132	10593	fig|47763.10.peg.6030	Limit dextrin alpha-1,6-maltotetraose-hydrolase (EC 3.2.1.196)	Streptomyces lydicus strain GS93	47763.1	CP019457	MQVWPGQMYPLGATYDGAGTNFAVFSEAAKRIELCLLHDDGSETAVELRESDAFVRHAYLPGVMPGQRYGFRVHGPYEPQRGHRCNSAKLLLDPYARAVSGVIDWDEAVYGYHFGRPEVRNDLDSAPHTMASVVVNPYFDWGDDRPPRTAYHETVLYEAHVKGLTMRHPELPEELRGTYAGLAHPAIIDHLTKLGVTALELMPVHQFVQDHRLVDAGLTNYWGYNTIGFFAPHNAYASWGDRGQQVLEFKTAVRALHQAGIEVILDVVYNHTAEGSHLGPTLSFRGLDNASYYRLSEDRQYYMDTTGTGNSLLMRSPHVLQLVMDSLRYWVQEMRVDGFRFDLAATLARQFHEVDRLSSFFDLVHQDPVVSQVKLIAEPWDVGEGGYQVGNFPPLWTEW…	739
10180	10642	fig|38300.4.peg.1789	Limit dextrin alpha-1,6-maltotetraose-hydrolase (EC 3.2.1.196)	Streptomyces pristinaespiralis strain HCCB 10218	38300.4	CP011340	MQVWPGQAYPLGATYDGAGTNFAVHSEAAHRIELCLLHDDGSETAVELRETDAFVRHAYLPGIMPGQRYGFRVHGPYEPARGQRCNSAKLLLDPYARAISGSIEWNESVYGYHFGRPDSRNDLDSAPHTMTSVVVNPYFDWGDDRLPRTDYHRTVIYEAHVKGLTMLHPELPPELRGTYAGLAHPAVISHLTELGVTALELMPVHQFVNDHRLVDAGLNNYWGYNTIGFFAPHNSYASWGDRGEQVLEFKQAVRALHQAGIEVILDVVYNHTAEGNHLGPTLSFRGLDNESYYRLMEDDRRYYMDTTGTGNSLLMRSPHVLQLIMDSLRYWVTEMHVDGFRFDLAATLARQFHEVDRLSSFFDLVQQDPVVSQVKLIAEPWDVGEGGYQVGNFPPLWTE…	707
10238	10702	fig|40318.5.peg.5425	Limit dextrin alpha-1,6-maltotetraose-hydrolase (EC 3.2.1.196)	Streptomyces nodosus strain ATCC 14899	40318.5	CP009313	MSIQVWPGQAYPLGATFDGAGTNFAVHSEAADRIELCLLADDGSETAVELRETDAFVRHAYLPGVMPGQRYGFRVHGPYAPARGLRCNSAKLLLDPYARAVSGTVTWGEEVYGYPFGAPDKRNDLDSAPHTMTSVVVDPAFDWGDDRRPGTEYHRTVIYEAHVKGLTMRHPALPEELRGSYAALAHLAIIEHLTDLGVTALELMPVHQFVNDHRLVDMGLTNYWGYNTIGFFAPHNAYASRGDRGQQVTEFKTAVRALHQAGIEVILDVVYNHTAEGNHLGPTLSFRGLDNPSYYRLADDPRYYTDTTGTGNSLLMRSPHVLQLIMDSLRYWVTEMHVDGFRFDLAATLARQFHEVDRLSSFFDLVQQDPVVSQVKLIAEPWDLGEGGYQVGNFPPLWT…	743
10266	10730	fig|862751.12.peg.5522	Limit dextrin alpha-1,6-maltotetraose-hydrolase (EC 3.2.1.196)	Streptomyces sp. SirexAA-E	862751.12	CP002993	MQVWPGQAYPLGATYDGAGTNFAVFSEAADRIELCLLHDDGSETAVELRETDAFVRHAYLPGVMPGQRYGFRVHGPYEPQRGQRCNSAKLLLDPYARAISGQIQWGEAVYGYPFGKPNERNDLDSAPHTMSSVVVNPYFDWGDDRRPRTDYHRTVIYEAHVKGLTMLHPGLPEELRGTYAGLAHPEIIAHLTELGVTAIELMPVHQFVQDHRLADAGLANYWGYNTIGFFAPHNAYASWGDRGEQVLEFKQAVKALHQAGIEVILDVVYNHTAEGNHLGPTLSFRGLDNASYYRLTDDPQYYMDTTGTGNSLLMRSPHVLQLIMDSLRYWVTEMHVDGFRFDLAATLARQFHEVDRLSSFFDLVQQDPVVSQVKLIAEPWDVGEGGYQVGNFPPLWTEW…	721
10348	10815	fig|644283.4.peg.2854	Limit dextrin alpha-1,6-maltotetraose-hydrolase (EC 3.2.1.196)	Micromonospora aurantiaca ATCC 27029	644283.4	NC_014391	MQVWPGESYPLGATYDGMGTNFAIFSEVAEKIELCLFDEWDIGTERRVELREVDAYVWHAYIPGVEPGQRYGYRVHGPWNPAEGLRCNPHKLLLDPYAKAVDGEITWDPSVYDYEVGGDPDLMNTADSAPYMPKSVVVNPYFDWGNDRPPRTPYHHSVIYEAHVRGLTMRHPGIPEELRGTYAAIASPVMIEHFKRLGVTAVELMPVHEFVHDHRLADLGLRNYWGYNTIGFFAPHHGYSALGRLGQQVQEFRGMVKALHAAGIEVILDVVYNHTAEGNHLGPSLSFKGIDTPSYYRLSEDDRRYFVDYTGTGNSLNVRSPHSLQLIMDSLRYWVTEMHVDGFRFDLAATLAREFYEVDRLSTFFEVVQQDPVVGRVKLIAEPWDVGPGGYQVGNFPPQ…	706
10437	10907	fig|665007.5.peg.1741	Limit dextrin alpha-1,6-maltotetraose-hydrolase (EC 3.2.1.196)	Streptomyces incarnatus strain NRRL8089	665007.5	CP011497	MQVWPGEAYPLGATYDGAGTNFAVFTEVADRVELCLLHDDGSETAVELRESDAFVRHAYVPGVMPGQRYGFRVHGPYDPGRGLRCNSAKLLLDPYAKAVSGSVRWGEEVYGYHFGAPDSRNDLDSAPHTMASVVINPYFDWGDDRPPRTEYHHTVIYEAHVKGLTMRHPGLPEELRGTYAALAHPALIEHLTKLGVTALELMPVHQFVHDHRLVDMGLNNYWGYNTIGFFAPHNAYASWGDRGQQVLEFKSAVRALHEAGIEVILDVVYNHTAEGNHLGPTLSFKGIDNRQYYRLTDDPRYYMDTTGTGNSLLMRSPHVLQLIMDSLRYWVTEMHVDGFRFDLAATLARQFHEVDRLSSFFDLVQQDPVVSQVKLIAEPWDVGEGGYQVGNFPPLWTEW…	703
10489	10962	fig|2049881.3.peg.1991	Limit dextrin alpha-1,6-maltotetraose-hydrolase (EC 3.2.1.196)	Streptomyces sp. XZHG99	2049881.3	CP026652	MQVWPGEAYPLGATYDGAGTNFAVFSEAADRIELCLLHDDGSETAVELRETDAFVRHAYLPGIMPGQRYGFRVHGPYAPERGQRANSAKLLLDPYARAVSGSVKWGEEVYGYPFGAPDKRNDLDSAPHTMSSVVVNPYFDWGDDRRPRTEYHHTVIYEAHVKGLTMQHPALPDELRGTYAALAHPAIIEHLTELGVTALELMPVHQFVNDHRLVEMGLSNYWGYNTIGFFAPHNAYASWGDRGQQVLEFKSAVRALHEAGIEVILDVVYNHTAEGNHLGPTLSFRGLDNASYYRLADDPRYYMDTTGTGNSLLMRSPHVLQLIMDSLRYWVTEMHVDGFRFDLAATLARQFHEVDRLSSFFDLVQQDPVVSQVKLIAEPWDVGEGGYQVGNFPPLWTEW…	702
10634	11112	fig|68249.6.peg.5910	Limit dextrin alpha-1,6-maltotetraose-hydrolase (EC 3.2.1.196)	Streptomyces pactum strain KLBMP 5084	68249.6	CP016795	MQVWPGEAYPLGATYDGAGTNFAVFTEAADRAELCLLHDDGSETAIELRESDAFVRHAYVPGVMPGQRYGYRVHGPYAPERGLRCNSAKLLLDPYARAISGAVQWGEEVYGYHFGEPERRNDLDSAPHTMTSVVVNPYFDWGDDRRPRTEYHHTVIYEAHVKGLTMRHPGLPEELRGTYAALAHPAIVEHLTELGVTALELMPVHQFVNDHRLVDMGLNNYWGYNTVGFFAPHNAYASWGDRGQQVLEFKSAVKALHEAGIEVILDVVYNHTAEGNHLGPTLSLKGLDNPSYYRLADDPRYYTDTTGTGNSLLMRSPHVLQMIMDSLRYWVTEMHVDGFRFDLAATLARQFHEVDRLSSFFDLVQQDPVVSQVKLIAEPWDVGEGGYQVGNFPPLWTEW…	734
10654	11133	fig|206662.6.peg.1004	Limit dextrin alpha-1,6-maltotetraose-hydrolase (EC 3.2.1.196)	Streptomyces sp. FR-008	206662.6	CP009802	MQVWPGQAYPLGASYDGAGTNFAVFSEAADRIELVLLHDDGSETAVELRETDAFVRHAYLPGVMPGQRYGFRVHGPYAPERGQRCNSAKLLLDPYARAVSGKIKWGEEVYGYHFGSPEKRNDLDSAPHTMTSVVVNPYFDWGDDRRPRTDYHRTVIYEAHVKGLTMLHPALPEELRGTYAALAHPAILEHLTELGITTLELMPVHQFVNDHRLADAGLANYWGYNTIGFFAPHNAYASWGDRGQQVLEFKSAVRALHQAGIEVILDVVYNHTAEGNHLGPTLSFRGLDNASYYRLSGDDPRYYMDTTGTGNSLLMRSPHVLQLIMDSLRYWVTDMHVDGFRFDLAATLARQFHEVDRLSSFFDLVQQDPVVSQVKLIAEPWDVGEGGYQVGNFPPLWTE…	715
10687	11166	fig|278992.5.peg.5896	Limit dextrin alpha-1,6-maltotetraose-hydrolase (EC 3.2.1.196)	Streptomyces ambofaciens ATCC 23877	278992.5	CP012382	MQVWPGEAYPLGATYDGAGTNFAVFTEAADRVELCLLHDDGSEAAVELRESDAFVRHAYVPGVMPGQRYGYRVHGPYAPERGQRCNSAKLLLDPYARAISGSIQWGEEVYGYHFDDPDRRNDLDSAPHMMSSVVVNPYFDWGDDRRPRTEYHHTVLYEAHVKGLTMRHPGLPEELRGTYAALAHPAVIEHLTELGVTALELMPVHQFVNDHRLVDMGLNNYWGYNTIGFFAPHNAYASWGDRGQQVLEFKSAVKALHEAGIEVILDVVYNHTAEGNHLGPTLSFKGIDNASYYRLTDDPRYYMDTTGTGNSLLMRSPHVLQMIMDSLRYWVTEMHVDGFRFDLAATLARQFHEVDRLSSFFDLVQQDPVVSQVKLIAEPWDVGEGGYQVGNFPPLWTEW…	705
10791	11276	fig|455632.4.peg.1437	Limit dextrin alpha-1,6-maltotetraose-hydrolase (EC 3.2.1.196)	Streptomyces griseus subsp. griseus NBRC 13350	455632.4	NC_010572	MQVWPGHAYPLGATYDGAGTNFAVFSEAAHRIELCLLHDDGSETAVELRETDAFVRHAYLPGVMPGQRYGFRVHGPYEPQRGQRCNSAKLLLDPYARAVAGRIEWGEEVYGYPFGRPDARNDLDSAPHTMSSVVVNPYFDWGDDRRPRTDYHRTVIYEAHVKGLTMLHPGLPPELRGTYAGLAHPEVIAHLTELGVTAIELMPVHQFVQDHRLSDMGLANYWGYNTIGFFAPHNTYASWGDRGEQVLEFKQAVKALHQAGIEVILDVVYNHTAEGNHLGPTLSFRGLDNASYYRLTDDQRYYMDTTGTGNSLLMRSPHVLQMIMDSLRYWVTEMHVDGFRFDLAATLARQFHEVDRLSSFFDLVQQDPVVSQVKLIAEPWDVGEGGYQVGNFPPLWTEW…	709
10800	11285	fig|2083284.3.peg.5606	Limit dextrin alpha-1,6-maltotetraose-hydrolase (EC 3.2.1.196)	Streptomyces sp. CB09001	2083284.3	CP026730	MQVWPGEAYPLGATYDGAGTNFAVFTEAADRVELCLLHDDGSETAIELRESDAFVRHAYVPGVMPGQRYGYRVHGPYAPERGLRCNSAKLLLDPYARAISGAVQWGEEVYGYHFGQPERRNDLDSAPHTMTSVVVNPYFDWGDDRRPRTEYHHTVIYEAHVKGLTMRHPGLPEELRGTYAALAHPALIEHLTGLGVTALELMPVHQFVNDHRLVDMGLNNYWGYNTVGFFAPHNAYASWGDRGQQVLEFKSAVKALHEAGIEVILDVVYNHTAEGNHLGPTLSFKGLDNPSYYRLADDPRYYMDTTGTGNSLLMRSPHVLQMIMDSLRYWVTEMHVDGFRFDLAATLARQFHEVDRLSSFFDLVQQDPVVSQVKLIAEPWDVGEGGYQVGNFPPLWTEW…	702
10804	11289	fig|68173.3.peg.6247	Limit dextrin alpha-1,6-maltotetraose-hydrolase (EC 3.2.1.196)	Streptomyces albolongus strain YIM 101047	68173.3	CP020563	MQVWPGHAYPLGATYDGAGTNFAVFSEAAHRIELCLLHDDGSETAVELRETDAFVRHAYLPGVMPGQRYGFRVHGPYEPQHGQRCNSAKLLLDPYARAVAGQIEWGEAVYGYPFGRPDARNDLDSAPHTMSSVVVNPYFDWGDDRRPRTDYHRTVIYEAHVKGLTMLHPGLPPELRGTYAGLAHPEVIAHLTELGVTAIELMPVHQFVQDHRLVDMGLANYWGYNTIGFFAPHNAYASWGERGEQVLEFKQAVKALHQAGIEVILDVVYNHTAEGNHLGPTLSFRGLDNASYYRLTDDQRYYMDTTGTGNSLLMRSPHVLQMIMDSLRYWVTEMHVDGFRFDLAATLARQFHEVDRLSSFFDLVQQDPVVSQVKLIAEPWDVGEGGYQVGNFPPLWTEW…	714
10807	11292	fig|680198.5.peg.1962	Limit dextrin alpha-1,6-maltotetraose-hydrolase (EC 3.2.1.196)	Streptomyces scabiei 87.22	680198.5	NC_013929	MQVWPGQAYPLGATYDGAGTNFAVFSEAAHRVELCLLDDDGSETAVELRESDAFVRHAYLPGVMPGQRYGFRVHGPYAPERGLRSNSAKLLLDPYARAISGSVKWGEEVYGYRFGAPEERNDLDSAPHMMTSVVVNPYFDWGDDRRPRTEYHHTVIYEAHVKGLTMRHPGLPEELRGTYAALAHPAIIEHLTALGVTALELMPVHQFVNDHRLADMGLSNYWGYNTIGFFAPHNAYASWGDRGQQVLEFKSAVRALHEAGIEVILDVVYNHTAEGNHLGPTLSFKGLDNPSYYRLTDDPRYYMDTTGTGNSLLMRSPHVLQLIMDSLRYWVTEMHVDGFRFDLAATLARQFHEVDRLSSFFDLVQQDPVVSQVKLIAEPWDVGEGGYQVGNFPPLWTEW…	710
10981	11469	fig|92644.3.peg.6184	Limit dextrin alpha-1,6-maltotetraose-hydrolase (EC 3.2.1.196)	Streptomyces malaysiensis strain DSM 4137	92644.3	CP023992	MQVWPGQAYPLGATYDGAGTNFAVFSEAAVRIELCLLHDDGSETAVELRESDAFVRHAYLPGVMPGQRYGFRAHGPYEPELGHRCNSAKLLLDPYAKAISGRIDWGEEVYGYHFGRPDKRNDLDSAPHTMASVVVNPYFDWGDDRPPRTDYHRTVIYEAHVKGLTMRHPRLPEELRGTYAALAHPAIIEHLTELGVTTLELMPVHQFVHDHRLADAGLANYWGYNTIGFFAPHNAYASWGDRGQQVLEFKSAVRALHQAGIEVILDVVYNHTAEGNHLGPTLSFRGLDNASYYRLTEDRRYYMDTTGTGNSLLMRSPHVLQLIMDSLRYWVTEMHVDGFRFDLAATLARQFHEVDRLSSFFDLVQQDPVVSQVKLIAEPWDVGEGGYQVGNFPPLWTEW…	715
11196	11701	fig|67304.8.peg.2099	Limit dextrin alpha-1,6-maltotetraose-hydrolase (EC 3.2.1.196)	Streptomyces griseorubiginosus strain 3E-1	67304.8	CP032427	MQVWPGEAYPLGATYDGAGTNFAVFTEAADRVELCLLHDDGSETAVELRESDAFVRHAYLPGVMPGQRYGFRAHGPYAPERGLRCNSSKLLLDPYARAVSGSIRWGEEVYGYHFDAPDRRNDLDSAPHTMTSVVVNPYFDWGDDRRPKIGYHETVIYEAHVKGLTMRHPGLPEELRGTYAALAHPAIIEHLVELGVTTLELMPVHQFVNDHRLVDMGLNNYWGYNTIGFFAPHNAYASWGDRGQQVLEFKSAVRALHEAGIEVILDVVYNHTAEGNHLGPTLSFKGLDNPQYYRLTDDQRYYMDTTGTGNSLLMRSPHVLQLIMDSLRYWVTEMHVDGFRFDLAATLARQFHEVDRLSSFFDLVQQDPVVSQVKLIAEPWDVGEGGYQVGNFPPLWTEW…	708
11202	11708	fig|1851167.4.peg.7367	Limit dextrin alpha-1,6-maltotetraose-hydrolase (EC 3.2.1.196)	Streptomyces sp. 11-1-2	1851167.4	CP022545	MQVWPGQAYPLGATYDGAGTNFAVFSEAAVRIELCLLHDDGSETAVELRESDAFVRHAYLPGIMPGQRYGFRAHGPYEPESGHRCNSAKLLLDPYAKAISGRIGWGEEVYGYHFGRPDKRNDLDSAPHTMASVVVNPYFDWGDDRPPRTDYHRTVIYEAHVKGLTMRHPRLPEELRGTYAALAHPAIIEHLTELGVTTLELMPVHQFVHDHRLADAGLANYWGYNTIGFFAPHNAYASWGDRGQQVLEFKSAVRALHQAGIEVILDVVYNHTAEGNHLGPTLSFRGLDNASYYRLTEDRRYYMDTTGTGNSLLMRSPHVLQLIMDSLRYWVTEMHVDGFRFDLAATLARQFHEVDRLSSFFDLVQQDPVVSQVKLIAEPWDVGEGGYQVGNFPPLWTEW…	714
11265	11776	fig|2268461.3.peg.2205	Limit dextrin alpha-1,6-maltotetraose-hydrolase (EC 3.2.1.196)	Microbacterium sp. ABRD_28	2268461.3	CP031015	MTLQAWPGSAYPLGATFDGNGTNFAVFSEGAERVELCLFDDDGSETRVELRDVDAFVWHVYLPNVGPGQRYGYRVHGPYDPANGQRFNPSKLLLDPYAKAVDGEITWGQSVFSYTFGDPDSFNDDDSADAMMKGVVVNPFFDWTGDRQPKTPYAETLIYEAHVKGLTKLNELIPEELRGTYSGIAHPAVIDHLLKLGVTAIELMPVHQFVNDSTLQDKGLANYWGYNTIAFLAPQNTYASTGQRGQQVQEFKGMVRALHTAGIEVILDVVYNHTAEGNHMGPTLSMRGIDNEAYYRLEQDDKRYYTDYTGTGNSLNVGNPHALQLIMDSLRYWVLDMHVDGFRFDLASTLAREFYDVDRLATFFELVQQDPVVSQVKLIAEPWDVGPGGYQVGNFPPQW…	736
11446	11983	fig|2495589.3.peg.7473	Limit dextrin alpha-1,6-maltotetraose-hydrolase (EC 3.2.1.196)	Streptomyces brunneus strain CR22	2495589.3	CP034463	MQVWPGEAYPLGATYDGAGTNFAVFTEAADRVELCLLHDDGSETAVELRESDAFVRHAYLPGVMPGQRYGFRVHGPYAPERGLRCNSAKLLLDPYARAISGSIRWGEEVYGYHFDAPEKRNDLDSAPHTMSSVVVNPYFDWGDDRRPRTDYHHTVIYEAHVKGLTMRHPGLPEELRGTYAALAHPAIIEHLTELGVTALELMPVHQFVNDHRLVDMGLNNYWGYNTIGFFAPHNAYASWGDRGQQVLEFKSAVRALHEAGIEVILDVVYNHTAEGNHLGPTLSFRGLDNPSYYRLTDDPRYYMDTTGTGNSLLMRSPHVLQLIMDSLRYWVTEMHVDGFRFDLAATLARQFHEVDRLSSFFDLVQQDPVVSQVKLIAEPWDVGEGGYQVGNFPPLWTEW…	705
11521	12061	fig|2588707.3.peg.1837	Limit dextrin alpha-1,6-maltotetraose-hydrolase (EC 3.2.1.196)	Streptomyces sp. WAC6273	2588707.3	CP042278	MQVWPGEAYPLGATYDGAGTNFAVFTEAADRVELCLLHDDGSETAVELRESDAFVRHAYLPGVMPGQRYGYRVHGPYAPERGLRCNSAKLLLDPYARAISGSIQWGEEVYGYHFGEPERRNDLDSAPHTMTSVVVNPYFDWGDDRRPRTEYHHTVIYEAHVKGLTMRHPGLPEELRGTYAALAHPVLIEHLTELGVTALELMPVHQFVNDHRLVDMGLNNYWGYNTIGFFAPHNAYASWGDRGQQVLEFKSAVKALHEAGIEVILDVVYNHTAEGNHLGPTLSFKGLDNPSYYRLTDDPRYYMDTTGTGNSLLMRSPHVLQMIMDSLRYWVTEMHVDGFRFDLAATLARQFHEVDRLSSFFDLVQQDPVVSQVKLIAEPWDVGEGGYQVGNFPPLWTEW…	703
11531	12072	fig|1661.44.peg.750	Limit dextrin alpha-1,6-maltotetraose-hydrolase (EC 3.2.1.196)	Trueperella pyogenes strain TP3	1661.44	CP033904	MEIWPGKPYPLGATFDGTGTNFAIFSSVAEMIELCLIDDDGKESRVELREVDAFVWHCYLPGIRPGQRYGFRVHGPFDPENGHRCDPSKILLDPYAKAIEGQVDNHQANFSYDFHDHTQRAQLDSLGHTMLSVVVNPFFDWGHDRPPKHEYHNTIIYEAHLKGMTALHPDIPEDLRGTYMGMAHPAMVNYLKDLGITAVELMPIHQFVNDTSLQDKGLSNYWGYNTIGFFAPQNTYSSSGEVGSQVEEFKAMVKAYHAADIEVILDVVYNHTAEGNHMGPTLSFRGIDNRAYYRLVDGDLAHYFDTTGTGNSLNMSSPHSLQLIMDSLRYWVVDMHVDGFRFDLASTLARELHAVDKLSAFFDIIQQDPIISQVKLIAEPWDVGEGGYNVGEFPPLWTE…	748
11533	12074	fig|1661.43.peg.1808	Limit dextrin alpha-1,6-maltotetraose-hydrolase (EC 3.2.1.196)	Trueperella pyogenes strain TP2	1661.43	CP033903	MEIWPGKPYPLGATFDGTGTNFAIFSSVAEMIELCLIDDDGKESRVELREVDAFVWHCYLPGIRPGQRYGFRVHGPFDPENGHRCDPSKILLDPYAKAIEGQVDNHQANFSYDFHDHTQRAQLDSLGHTMLSVVVNPFFDWGHDRPPKHEYHNTIIYEAHLKGMTALHPDIPEDLRGTYMGMAHPAMVNYLKDLGITAVELMPIHQFVNDTSLQDKGLSNYWGYNTIGFFAPQNTYSSSGEVGSQVEEFKAMVKAYHAADIEVILDVVYNHTAEGNHMGPTLSFRGIDNRAYYRLVDGDLAHYFDTTGTGNSLNMSSPHSLQLIMDSLRYWVVDMHVDGFRFDLASTLARELHAVDKLSAFFDIIQQDPIISQVKLIAEPWDVGEGGYNVGEFPPLWTE…	748
11553	12099	fig|1471400.3.peg.778	Limit dextrin alpha-1,6-maltotetraose-hydrolase (EC 3.2.1.196)	Corynebacterium pelargi strain 136/3	1471400.3	CP035299	MTDSAPARQIWPGDAYPLGSTYDGAGTNFAIFSNVADKVELCLIDENDQEERIELREVDAHVWHCYLPGVTPGQRYGYRVHGPYDPAAGKRCDATKLLVDPYARAFDGEFDGHPSLFSYDINNPDDPTGRNTEDSLPHTMKSVVVNPFFDWGADRAPKIPFNETVIYETHVKGMTMTHPDVPEELRGTYAGLAHPAIIAYLKDLGITAVELMPVHQFLQDDRLRDLGLRNYWGYNTFGFFAPHQDYSASRNPGGAVSEFKGMVRSFHEAGIEVILDVVYNHTAEGNHLGPTIAFRGIDNEAYYRLVDGDRAHYMDYTGTGNSLNVRDPHPLQMIMDSLRYWVTEMHVDGFRFDLASTLARELHDVDRLATFFDLVQQDPVVSQVKLIAEPWDVGEGGYQ…	726
11678	12233	fig|1886.66.peg.930	Limit dextrin alpha-1,6-maltotetraose-hydrolase (EC 3.2.1.196)	Streptomyces albidoflavus strain UYFA156	1886.66	CP040466	MQVWPGQAYPLGASYDGAGTNFAVFSEAADRIELVLLHDDGSETAVELRETDAFVRHAYLPGVMPGQRYGFRVHGPYAPERGQRCNSAKLLLDPYARAVSGKIKWGEEVYGYHFGSPEKRNDLDSAPHTMTSVVVNPYFDWGDDRRPRTDYHRTVIYEAHVKGLTMLHPALPEELRGTYAALAHPAILEHLTELGITTLELMPVHQFVNDHRLADAGLANYWGYNTIGFFAPHNAYASWGDRGQQVLEFKSAVRALHQAGIEVILDVVYNHTAEGNHLGPTLSFRGLDNASYYRLSGDDPRYYMDTTGTGNSLLMRSPHVLQLIMDSLRYWVTDMHVDGFRFDLAATLARQFHEVDRLSSFFDLVQQDPVVSQVKLIAEPWDVGEGGYQVGNFPPLWTE…	715
11746	12319	fig|953739.44.peg.6001	Limit dextrin alpha-1,6-maltotetraose-hydrolase (EC 3.2.1.196)	Streptomyces venezuelae ATCC 10712	953739.44	CP029197	MQVWPGQAYPLGATYDGAGTNFAVFSEAAHRIELCLLHDDGSETAVELRETDAFVRHAYLPGVMPGQRYGFRVHGPYAPERGLRCNAAKLLLDPYARAVSGQIDWGEAVYGYPFGKPDARNDLDSAPHTMASVVVNPYFDWGDDRRPRTEYHHTVIYEAHVKGLTMLHPDLPEELRGTYAGLAHPSVIGHLKELGVTALELMPVHQFVNDHRLVDAGLANYWGYNTIGFFAPHNAYASWGDRGQQVLEFKSAVRALHQAGIEVILDVVYNHTAEGNHLGPTLSFRGLDNPSYYRLSNDPRYYTDTTGTGNSLLMRSPHVLQLIMDSLRYWVTEMHVDGFRFDLAATLARQFHEVDRLSSFFDLVQQDPVVSQVKLIAEPWDVGEGGYQVGNFPPLWTEW…	706
11751	12330	fig|54571.42.peg.5581	Limit dextrin alpha-1,6-maltotetraose-hydrolase (EC 3.2.1.196)	Streptomyces venezuelae strain ATCC 21113	54571.42	CP029196	MQVWPGQAYPLGATYDGAGTNFAVFSEAAHRIELCLLHDDGSETAVELRETDAFVRHAYLPGVMPGQRYGFRVHGPYAPERGLRCNAAKLLLDPYARAVSGQIDWGEAVYGYPFGKPDARNDLDSAPHTMASVVVNPYFDWGDDRRPRTEYHHTVIYEAHVKGLTMLHPDLPEELRGTYAGLAHPSVIGHLKELGVTALELMPVHQFVNDHRLVDAGLANYWGYNTIGFFAPHNAYASWGDRGQQVLEFKSAVRALHQAGIEVILDVVYNHTAEGNHLGPTLSFRGLDNPSYYRLSNDPRYYTDTTGTGNSLLMRSPHVLQLIMDSLRYWVTEMHVDGFRFDLAATLARQFHEVDRLSSFFDLVQQDPVVSQVKLIAEPWDVGEGGYQVGNFPPLWTEW…	706
11768	12347	fig|1932.7.peg.2589	Limit dextrin alpha-1,6-maltotetraose-hydrolase (EC 3.2.1.196)	Streptomyces tendae strain 139	1932.7	CP043959	MQVWPGEAYPLGATYDGAGTNFAVFTEAADRVELCLLHDDGSETAVELRESDAFVRHAYLPGVMPGQRYGFRAHGPYAPERGMRCNSAKLLLDPYARAISGSVQWGEEVYGYHFDDPERRNDLDSAPHTMTSVVVNPYFDWGDDRRPRTEYHHTVIYEAHVKGLTMRHPGLPEELRGTYAGLAHPAIIEHLTELGVTALELMPVHQFVNDHRLVDMGLNNYWGYNTIGFFAPHNAYASWGDRGQQVLEFKSAVKALHEAGIEVILDVVYNHTAEGNHLGPTLSLKGLDNPSYYRLTEDPRYYMDTTGTGNSLLMRSPHVLQMIMDSLRYWVTEMHVDGFRFDLAATLARQFHEVDRLSSFFDLVQQDPVVSQVKLIAEPWDVGEGGYQVGNFPPLWTEW…	716
11792	12377	fig|54571.47.peg.6167	Limit dextrin alpha-1,6-maltotetraose-hydrolase (EC 3.2.1.196)	Streptomyces venezuelae strain ATCC 14583	54571.47	CP029193	MQVWPGQAYPLGATYDGAGTNFAVFSEAAERVELCLLHDDGSETAVELRESDAFVRHAYLPGVMPGQRYGFRVHGPYAPEQGHRCNSAKLLLDPYARAVSGRIDWGEEVYGYHFDEPDERNDMDSAPHMMTSVVVNPYFDWGDDRPPRTPYHETVLYEAHVKGLTMLHPDLPEELRGSYAALGHPAIIEHLTGLGVTALELMPVHQFVNDHRLVDMGLNNYWGYNTIGFFAPHNAYASWGDRGEQVLEFKQAVKALHEANIEVILDVVYNHTAEGNHLGPTLSYKGLDNASYYRLTDDPRYYMDTTGTGNSLLMRSPHVLQMIMDSLRHWVQDMHVDGFRFDLAATLARQFHEVDRLSSFFDLVQQDPVVSQVKLIAEPWDVGEGGYQVGNFPPLWTEW…	702
11793	12378	fig|54571.46.peg.5804	Limit dextrin alpha-1,6-maltotetraose-hydrolase (EC 3.2.1.196)	Streptomyces venezuelae strain ATCC 14585	54571.46	CP029191	MQVWPGQAYPLGATYDGAGTNFAVFSEAAERVELCLLHDDGSETAVELRESDAFVRHAYLPGIMPGQRYGFRVHGPYAPEQGHRCNSAKLLLDPYARAVSGRIDWGEEVYGYHFDEPDERNDMDSAPHMMTSVVVNPYFDWGDDRPPRTPYHETVLYEAHVKGLTMLHPDLPEELRGSYAALGHPAIIEHLTGLGVTALELMPVHQFVNDHRLVDMGLNNYWGYNTIGFFAPHNAYASWGDRGEQVLEFKQAVKALHEANIEVILDVVYNHTAEGNHLGPTLSYKGLDNASYYRLTDDPRYYMDTTGTGNSLLMRSPHVLQMIMDSLRHWVQDMHVDGFRFDLAATLARQFHEVDRLSSFFDLVQQDPVVSQVKLIAEPWDVGEGGYQVGNFPPLWTEW…	702
11795	12381	fig|54571.43.peg.5399	Limit dextrin alpha-1,6-maltotetraose-hydrolase (EC 3.2.1.196)	Streptomyces venezuelae strain ATCC 21018	54571.43	CP029189	MQVWPGQAYPLGATYDGAGTNFAVYSEAARRIELCLLHDDGSESAVELRETDAFVRHAYLPGVMPGQRYGFRVHGPYEPERGRRCNAAKLLLDPYARAISGRVSWNEAVYGYHFGRPDSRNDLDSAPHTMSSVVVNPYFDWANDRPPRHEYHHTVLYEAHVKGLTMHHPDLPEELRGTYGALAHPAVIGHLTKLGVTALELMPVHQFVNDHRLVNDGLSNYWGYNTIGFFAPHNGYASGDRGQQVLEFKSAVRALHEAGIEVILDVVYNHTAEGNHLGPTLSFRGLDNASYYRLADDPRHYMDTTGTGNSLLMRSPHVLQLIMDSLRYWVTEMHVDGFRFDLAATLARQFHEVDRLSSFFDLVQQDPVVSQVKLIAEPWDLGEGGYQVGNFPPLWTEWN…	704
11906	12501	fig|2594453.3.peg.8591	Limit dextrin alpha-1,6-maltotetraose-hydrolase (EC 3.2.1.196)	Streptomyces sp. RLB1-8 strain Microscale soil grain	2594453.3	CP041650	MQVWPGEAYPLGATYDGAGTNFAVFSEAADRIELCLLQDDGSETAVELRESDAFVRHAYLPGIMPGQRYGFRVHGRYAPERGQRVNSAKLLLDPYARAISGSIKWGEEVYSYPFGAPDKRNDLDSAPHTMTSVVVNPYFDWGDDRRPRTEYHHTVIYEAHVKGLTMQHPALPEELRGTYAALAHPAIIEHLTELGVTALELMPVHQFVNDHRLVEMGLNNYWGYNTIGFFAPHNTYASWGDRGQQVLEFKSAVRALHEAGIEVILDVVYNHTAEGNHLGPTLSFRGLDNASYYRLADDPRYYMDTTGTGNSLLMRSPHVLQLIMDSLRYWVTEMHVDGFRFDLAATLARQFHEVDRLSSFFDLVQQDPVVSQVKLIAEPWDVGEGGYQVGNFPPLWTEW…	702
11907	12502	fig|2594455.3.peg.8235	Limit dextrin alpha-1,6-maltotetraose-hydrolase (EC 3.2.1.196)	Streptomyces sp. RLB3-17 strain Microscale soil grain	2594455.3	CP041610	MQVWPGEAYPLGATYDGAGTNFAVFSEAADRIELCLLQDDGSETAVELRESDAFVRHAYLPGIMPGQRYGFRVHGRYAPERGQRVNSAKLLLDPYARAISGSIKWGEEVYSYPFGAPDKRNDLDSAPHTMTSVVVNPYFDWGDDRRPRTEYHHTVIYEAHVKGLTMQHPALPEELRGTYAALAHPAIIEHLTELGVTALELMPVHQFVNDHRLVEMGLNNYWGYNTIGFFAPHNTYASWGDRGQQVLEFKSAVRALHEAGIEVILDVVYNHTAEGNHLGPTLSFRGLDNASYYRLADDPRYYMDTTGTGNSLLMRSPHVLQLIMDSLRYWVTEMHVDGFRFDLAATLARQFHEVDRLSSFFDLVQQDPVVSQVKLIAEPWDVGEGGYQVGNFPPLWTEW…	702
11913	12508	fig|2594459.3.peg.8448	Limit dextrin alpha-1,6-maltotetraose-hydrolase (EC 3.2.1.196)	Streptomyces sp. S1A1-7 strain Microscale soil grain	2594459.3	CP041604	MQVWPGEAYPLGATYDGAGTNFAVFSEAADRIELCLLQDDGSETAVELRESDAFVRHAYLPGIMPGQRYGFRVHGRYAPERGQRVNSAKLLLDPYARAISGSIKWGEEVYSYPFGAPDKRNDLDSAPHTMTSVVVNPYFDWGDDRRPRTEYHHTVIYEAHVKGLTMQHPALPEELRGTYAALAHPAIIEHLTELGVTALELMPVHQFVNDHRLVEMGLNNYWGYNTIGFFAPHNTYASWGDRGQQVLEFKSAVRALHEAGIEVILDVVYNHTAEGNHLGPTLSFRGLDNASYYRLADDPRYYMDTTGTGNSLLMRSPHVLQLIMDSLRYWVTEMHVDGFRFDLAATLARQFHEVDRLSSFFDLVQQDPVVSQVKLIAEPWDVGEGGYQVGNFPPLWTEW…	702
11937	12533	fig|285570.6.peg.1278	Limit dextrin alpha-1,6-maltotetraose-hydrolase (EC 3.2.1.196)	Streptomyces asterosporus strain DSM 41452	285570.6	CP022310	MQVWPGEAYPLGATYDGAGTNFAVFTEAADRVELCLLHDDGSETAIELRESDAFVRHAYVPGVMPGQRYGFRVHGPYDPGRGLRCNSAKLLLDPYARAISGAVDWGEEVYGYHFDAPERRNDLDSAPHTMTSVVVNPYFDWGDDRRPRTEYHHTVIYEAHVKGLTMRHPGLPEELRGTYAGLAHPAVIEHLTELGVTALELMPVHQFVNDHRLVDMGLSNYWGYNTIGFFAPHNAYASWGDRGQQVLEFKSAVKALHEAGIEVILDVVYNHTAEGNHLGPTLSFKGIDNPSYYRLTDDRRYYMDTTGTGNSLLMRSPHVLQMIMDSLRYWVTEMHVDGFRFDLAATLARQFHEVDRLSSFFDLVQQDPVVSQVKLIAEPWDVGEGGYQVGNFPPLWTEW…	741
11985	12583	fig|2594454.3.peg.8321	Limit dextrin alpha-1,6-maltotetraose-hydrolase (EC 3.2.1.196)	Streptomyces sp. RLB1-9 strain Microscale soil grain	2594454.3	CP041654	MQVWPGEAYPLGATYDGAGTNFAVFSEAADRIELCLLQDDGSETAVELRESDAFVRHAYLPGIMPGQRYGFRVHGRYAPERGQRVNSAKLLLDPYARAISGSIKWGEEVYSYPFGAPDKRNDLDSAPHTMTSVVVNPYFDWGDDRRPRTEYHHTVIYEAHVKGLTMQHPALPEELRGTYAALAHPAIIEHLTELGVTALELMPVHQFVNDHRLVEMGLNNYWGYNTIGFFAPHNTYASWGDRGQQVLEFKSAVRALHEAGIEVILDVVYNHTAEGNHLGPTLSFRGLDNASYYRLADDPRYYMDTTGTGNSLLMRSPHVLQLIMDSLRYWVTEMHVDGFRFDLAATLARQFHEVDRLSSFFDLVQQDPVVSQVKLIAEPWDVGEGGYQVGNFPPLWTEW…	702
12092	12692	fig|2571029.3.peg.1904	Limit dextrin alpha-1,6-maltotetraose-hydrolase (EC 3.2.1.196)	Brachybacterium sp. SGAir0954 strain not applicable	2571029.3	CP027295	MQADRFDRATPPLAPTSPGLVVDELGRGTFAVAAPRATAVDLCVRSSGAERRQRLRHFDGGLRWDHVTGMLPGTQYGLRVEGPWDPGAGLFGNPRQLLLDPTARGISHASPLLSSFFPFEVDSMLEAVGPAAEPSPVDSGPEAVWSVVVRDDFDWQDDLRPLVDWDATVLYELHVKGFTRLHPALPAPLRGTYAGLGHPAITGYLRELGVTSVELLPIHAAMDEPHLTRLGLTNYWGYSSLSFFAPEPSLATAAAQRAGAQAVLDEVRTMIRSLHAAGLEVILDVVYNHTAEGGAEGPSLSLRGLDNLAYYAMDHGSFQDVTGTGGTLDATSVHVVDLVLGSLRYWVQEMHVDGFRFDLAATLGRDAGGFRPDHPLLRAIVTDPVLRGVKLIAEPWDVG…	589
12101	12701	fig|2420135.5.peg.5244	Limit dextrin alpha-1,6-maltotetraose-hydrolase (EC 3.2.1.196)	Streptomyces sp. S501	2420135.5	CP038147	MQVWPGHAYPLGATYDGAGTNFAVFSEAADRIELCLLHDDGSETAVELRETDAFVRHAYLPGVMPGQRYGFRAHGPYEPQHGRRCNSAKLLLDPYARAISGQIQWGEAVYGYPFGKPDERNDLDSAPHTMSSVVVNPYFDWGDDRRPRTDYHRTVIYEAHVKGLTMLHPGLPEELRGTYAGLAHPEIIAHLTELGVTAIELMPVHQFVQDHRLADAGLANYWGYNTIGFFAPHNAYASWGDRGEQVLEFKQAVKALHQAGIEVILDVVYNHTAEGNHLGPTLSFRGLDNASYYRLADDQQYYMDTTGTGNSLLMRSPHVLQLIMDSLRYWVTEMHVDGFRFDLAATLARQFHEVDRLSSFFDLVQQDPVVSQVKLIAEPWDVGEGGYQVGNFPPLWTEW…	718
12164	12765	fig|28894.3.peg.1193	Limit dextrin alpha-1,6-maltotetraose-hydrolase (EC 3.2.1.196)	Streptomyces nitrosporeus strain ATCC 12769	28894.3	CP023702	MQVWPGQAYPLGATYDGAGTNFAVFSEAADRIELCLLHDDGSETAVELRETDAFVRHAYLPGVMPGQRYGFRVHGPYEPQRGQRCNSAKLLLDPYARAISGKIEWGEAVYGYPFGRPNERNDLDSAPHTMSSVVVNPYFDWGDDRRPRTDYHRTVIYEAHVKGLTMLHPALPEELRGTYAGLAHPEIIAHLTELGVTAIELMPVHQFVQDHRLADAGLANYWGYNTIGFFAPHNAYASWGDRGEQVLEFKQAVKALHQAGIEVILDVVYNHTAEGNHLGPTLSFRGLDNASYYRLTDDPQYYMDTTGTGNSLLMRSPHVLQLIMDSLRYWVTEMHVDGFRFDLAATLARQFHEVDRLSSFFDLVQQDPVVSQVKLIAEPWDVGEGGYQVGNFPPLWTEW…	722
12165	12766	fig|1927.44.peg.1837	Limit dextrin alpha-1,6-maltotetraose-hydrolase (EC 3.2.1.196)	Streptomyces rimosus strain ATCC 10970	1927.44	CP023688	MQVWPGQTYPLGATYDGAGTNFAVYSETAERIELSLLHDDGSETAVELRETDAFVRHAYLPGIMPGQRYGFRVHGPYKPERGHRHNSAKLLLDPYAKAVSGSIDWDEAVYGYHFGRPDSRNDLDSAPHTMTSVVINPYFDWGDDRPPRTDYHETVLYEAHVKGLTMLHPDLPDDLRGSYAALAHPAVIDHLTGLGVTALELMPVHQFVHDHRLVDAGLANYWGYNTIGFFAPHNAYASWGDRGQQVLEFKSAVRALHEAGIEVILDVVYNHTAEGNHLGPTLSFRGLDNASYYRLVADDPRYYMDTTGTGNSLLMRSPHVLQLIMDSLRYWVTEMRVDGFRFDLAATLARQFHEVDRLSSFFDLVQQDPVVSQVKLIAEPWDVGEGGYQVGNFPPLWTE…	738
12166	12767	fig|665577.7.peg.6142	Limit dextrin alpha-1,6-maltotetraose-hydrolase (EC 3.2.1.196)	Streptomyces viridosporus T7A strain ATCC 39115	665577.7	CP023700	MQVWPGEAYPLGATYDGAGTNFAVFTEAADRVELCLLHDDGSETAVELRESDAFVRHAYLPGIMPGQRYGFRVHGPYAPERGLRCNSAKLLLDPYARAISGSIRWGEEVYGYHFDAPERRNDLDSAPHTMTSVVVNPYFDWGDDRSPRTEYHHTVIYEAHVKGLTMRHPGLPEELRGTYAGLAHPAVIEHLTELGVTALELMPVHQFVNDHRLVDMGLNNYWGYNTIGFFAPHNAYASWGDRGQQVLEFKSAVKALHEAGIEVILDVVYNHTAEGNHLGPTLSFKGIDNPSYYRLTDDPRYYMDTTGTGNSLLMRSPHVLQMIMDSLRYWVTEMHVDGFRFDLAATLARQFHEVDRLSSFFDLVQQDPVVSQVKLIAEPWDVGEGGYQVGNFPPLWTEW…	710
12167	12768	fig|36818.16.peg.1760	Limit dextrin alpha-1,6-maltotetraose-hydrolase (EC 3.2.1.196)	Streptomyces subrutilus strain ATCC 27467	36818.16	CP023701	MQVWPGQTYPLGATYDGAGTNFAVYSEVARRIELCLLHDDGSETAVELRETDAFVRHAYLPGIMPGQRYGFRVHGPYEPERGLRCNAAKLLLDPYARAIAGRVDWGEEVYGYHFGRPDSRNDLDSAPHTMSSVVVNPYFDWANDRPPRHEYHHTVLYEAHVKGLTMHHPDLPEELRGTYGALAHPAVIGHLTKLGVTALELMPVHQFVNDHRLANDGLSNYWGYNTIGFFAPHNAYASGDRGQQVLEFKSAVRALHEAGIEVILDVVYNHTAEGNHLGPTLSFRGLDNASYYRLGDDPRHYTDTTGTGNSLLMRSPHVLQLIMDSLRYWVTEMHVDGFRFDLAATLARQFHEVDRLSSFFDLVQQDPVVSQVKLIAEPWDLGEGGYQVGNFPPLWTEWN…	704
12168	12769	fig|1960.10.peg.1568	Limit dextrin alpha-1,6-maltotetraose-hydrolase (EC 3.2.1.196)	Streptomyces vinaceus strain ATCC 27476	1960.1	CP023692	MQVWPGQAYPLGATYDGAGTNFAVYSEAARRIELCLLHDDGSETAVELRETDAFVRHAYLPGVMPGQRYGFRVHGPYEPERGLRCNAAKLLLDPYARAIAGTVDWGEEVYGYHFGRPDSRNDLDSAPHTMSSVVVNPYFDWANDRPPRHEYHHTVLYEAHVKGLTMRHPDLPEELRGTYGALAHPAVIGHLTKLGVTALELMPVHQYVNDHRLVDDGLSNYWGYNTIGFFAPHNGYASGDRGQQVLEFKSAVRALHEAGIEVILDVVYNHTAEGNHLGPTLSFRGLDNASYYRLTDDPRHYMDTTGTGNSLLMRSPHVLQLIMDSLRYWVTEMHVDGFRFDLAATLARQFHEVDRLSSFFDLVQQDPVVSQVKLIAEPWDLGEGGYQVGNFPPLWTEWN…	704
12184	12785	fig|40318.10.peg.5497	Limit dextrin alpha-1,6-maltotetraose-hydrolase (EC 3.2.1.196)	Streptomyces nodosus strain ATCC 14899	40318.1	CP023747	MSIQVWPGQAYPLGATFDGAGTNFAVHSEAADRIELCLLADDGSETAVELRETDAFVRHAYLPGVMPGQRYGFRVHGPYAPARGLRCNSAKLLLDPYARAVSGTVTWGEEVYGYPFGAPDKRNDLDSAPHTMTSVVVDPAFDWGDDRRPGTEYHRTVIYEAHVKGLTMRHPALPEELRGSYAALAHLAIIEHLTDLGVTALELMPVHQFVNDHRLVDMGLTNYWGYNTIGFFAPHNAYASRGDRGQQVTEFKTAVRALHQAGIEVILDVVYNHTAEGNHLGPTLSFRGLDNPSYYRLADDPRYYTDTTGTGNSLLMRSPHVLQLIMDSLRYWVTEMHVDGFRFDLAATLARQFHEVDRLSSFFDLVQQDPVVSQVKLIAEPWDLGEGGYQVGNFPPLWT…	743
12185	12786	fig|1969.6.peg.1981	Limit dextrin alpha-1,6-maltotetraose-hydrolase (EC 3.2.1.196)	Streptomyces chartreusis strain ATCC 14922	1969.6	CP023689	MQVWPGEAYPLGATYDGAGTNFAVFTEAADRVELCLLHDDGSETAVELRESDAFVRHAYLPGVMPGQRYGFRVHGPYAPERGLRCNSAKLLLDPYAKAISGSIRWGEEVYGYHFDEPDRRNDLDSAPHTMSSVVVNPYFDWGDDRRPRTEYHHTVIYEAHVKGLTMRHPGLPEELRGTYAALAHPAVIEHLTGLGVTALELMPVHQFVNDHRLVDMGLNNYWGYNTLGFFAPHNAYASWGDRGQQVLEFKSAVRALHEAGIEVILDVVYNHTAEGNHLGPTLSFRGLDNPRYYRLTDDPRYYMDTTGTGNSLLMRSPHVLQLIMDSLRYWVTEMHVDGFRFDLAATLARQFHEVDRLSSFFDLVQQDPVVSQVKLIAEPWDVGEGGYQVGNFPPLWTEW…	716
12190	12791	fig|54571.49.peg.1635	Limit dextrin alpha-1,6-maltotetraose-hydrolase (EC 3.2.1.196)	Streptomyces venezuelae strain ATCC 10595	54571.49	CP029195	MQVWPGQAYPLGATYDGAGTNFAVFSEAAHRIELCLLHDDGSETAVELRETDAFVRHAYLPGVMPGQRYGFRVHGPYAPERGLRCNAAKLLLDPYARAVSGQIDWGEAVYGYPFGKPDARNDLDSAPHTMASVVVNPYFDWGDDRRPRTEYHHTVIYEAHVKGLTMLHPDLPEELRGTYAGLAHPSVIGHLKELGVTALELMPVHQFVNDHRLVDAGLANYWGYNTIGFFAPHNAYASWGDRGQQVLEFKSAVRALHQAGIEVILDVVYNHTAEGNHLGPTLSFRGLDNPSYYRLSNDPRYYTDTTGTGNSLLMRSPHVLQLIMDSLRYWVTEMHVDGFRFDLAATLARQFHEVDRLSSFFDLVQQDPVVSQVKLIAEPWDVGEGGYQVGNFPPLWTEW…	706
12234	12836	fig|2136401.3.peg.6471	Limit dextrin alpha-1,6-maltotetraose-hydrolase (EC 3.2.1.196)	Streptomyces sp. YIM 121038	2136401.3	CP030771	MQVWPGQAYPLGAAYDGAGTNFAVFSEAADRVELCLLHDDGSETAVELRESDGFVRHAYLPGVMPGQRYGFRVHGPYAPARGQRCNSAKLLLDPYAHAVSGAVDWGEEVYGYRFEAQDERNDLDSAPHMMTSVVVNPYFDWGDDRPPRTPYNETVIYEAHVKGLTMLHPELPDELRGTYAALAHPAVIEHLTRLGVTTLELMPVHQFVNDHRLVDMGLNNYWGYNTIGFFAPHNAYASWGDRGQQVLEFKSAVRALHEAGIEVILDVVYNHTAEGNHLGPTLSFRGLDNASYYRLADDPQYYMDTTGTGNSLLMRHPHVLQLIMDSLRYWVTEMHVDGFRFDLAATLARQFHEVDRLSSFFDLVQQDPVVSQVKLIAEPWDVGEGGYQVGNFPPLWTEW…	702
12236	12838	fig|2594463.3.peg.8572	Limit dextrin alpha-1,6-maltotetraose-hydrolase (EC 3.2.1.196)	Streptomyces sp. S1D4-23 strain Microscale soil grain	2594463.3	CP041613	MQVWPGEAYPLGATYDGAGTNFAVFSEAADRIELCLLQDDGSETAVELRESDAFVRHAYLPGIMPGQRYGFRVHGRYAPERGQRVNSAKLLLDPYARAISGSIKWGEEVYSYPFGAPDKRNDLDSAPHTMTSVVVNPYFDWGDDRRPRTEYHHTVIYEAHVKGLTMQHPALPEELRGTYAALAHPAIIEHLTELGVTALELMPVHQFVNDHRLVEMGLNNYWGYNTIGFFAPHNTYASWGDRGQQVLEFKSAVRALHEAGIEVILDVVYNHTAEGNHLGPTLSFRGLDNASYYRLADDPRYYMDTTGTGNSLLMRSPHVLQLIMDSLRYWVTEMHVDGFRFDLAATLARQFHEVDRLSSFFDLVQQDPVVSQVKLIAEPWDVGEGGYQVGNFPPLWTEW…	702
12259	12863	fig|1887.6.peg.5371	Limit dextrin alpha-1,6-maltotetraose-hydrolase (EC 3.2.1.196)	Streptomyces albogriseolus strain LBX-2	1887.6	CP042594	MQVWPGEAYPLGATYDGAGTNFAVFTEAADRVELCLLHDDGSETAVELRESDAFVRHAYLPGVMPGQRYGFRVHGPYAPERGLLCNSAKLLLDPYARAISGSVQWGEEVYGYHFDDPGRRNDLDSAPHTMTSVVVNPYFDWGDDRSPRTEYHHTVIYEAHVKGLTMRHPGLPEELRGTYAGLAHPAIIEHLTALGVTALELMPVHQFVNDHRLVDMGLNNYWGYNTIGFFAPHNAYASWGDRGQQVLEFKSAVKALHEAGIEVILDVVYNHTAEGNHLGPTLSFKGLDNPSYYRLTEDPRYYMDTTGTGNSLLMRSPHVLQMIMDSLRYWVTEMHVDGFRFDLAATLARQFHEVDRLSSFFDLVQQDPVVSQVKLIAEPWDVGEGGYQVGNFPPLWTEW…	714
12294	12900	fig|646637.3.peg.1806	Limit dextrin alpha-1,6-maltotetraose-hydrolase (EC 3.2.1.196)	Streptomyces sp. M2	646637.3	CP028834	MQVWPGEAYPLGATYDGAGTNFAVFTEAADRVELCLLHDDGSETAVELRESDAFVRHAYVPGIMPGQRYGFRVHGPYAPEHGLRCNSAKLLLDPYARAISGSVRWGEEVYGYHFDAPEERNDLDSAPHTMTSVVVNPYFDWGDDRRPRRGYHETVIYEAHVKGLTMQHPGLPEELRGTYAALAHPVIIEHLVELGVTTLELMPVHQFVNDHRLVDMGLNNYWGYNTIGFFAPHNAYASWGDRGQQVLEFKSAIKALHEAGIEVILDVVYNHTAEGNHLGPTLSFKGIDNAQYYRLADDPRYYMDTTGTGNSLLMRSPHVLQLIMDSLRYWVTDMHVDGFRFDLAATLARQFHEVDRLSSFFDLVQQDPVVSQVKLIAEPWDVGEGGYQVGNFPPLWTEW…	709
12323	12929	fig|2675222.3.peg.4322	Limit dextrin alpha-1,6-maltotetraose-hydrolase (EC 3.2.1.196)	Micromonospora sp. WMMC415	2675222.3	CP046104	MQVWPGERYPLGATYDGMGTNFAIFSEVAEKVELCLFDEWDIGTERRVELREVDAYVWHAYVPGIEPGQRYGYRVHGPYDPANGLRCNPHKLLIDPYAKAIDGDVEWNPAVYDYELGDPDTRNDTDSAPFMPKSVVVNPYFDWGNDKPPRTPYHHSVVYEAHVRGLTMRHPDVPEELRGTYAGIASPPMIEHLRKLGVTAIELMPVHQFVHDHRLADLSLRNYWGYNTIGFFAPHHGYSALGRLGQQVQEFRGMVKALHAAGIEVILDVVYNHTAEGNHLGPTLSFKGVDNASYYRLSEEDRRYYVDYTGTGNSLNVRSPHSLQLIMDSLRYWVTEMHVDGFRFDLAATLAREFYEVDRLSTFFEVVQQDPVVSQVKLIAEPWDVGPGGYQVGQFPPVW…	705
12399	13007	fig|83656.10.peg.5834	Limit dextrin alpha-1,6-maltotetraose-hydrolase (EC 3.2.1.196)	Streptomyces tsukubensis strain NRRL 18488	83656.1	CP020700	MQVWPGQAYPLGATFDGAGTNFAVFSEAARRIELCLLHDDGSEERVELREADAFVRHAYLPGVMPGQRYGFRVHGPHDPGQGHRCNASKLLIDPYARALSGAVTWGEPVYGYHFGRPESRNVLDSAGHTMASVVVNPYFDWGDDRSPRTEYHRTVIYEAHVKGLTMLHPELPPELRGTYAGLAHPAVISHLTELGVTTLELMPVHQFVQDHRLVDAGLRNYWGYNTIGFFAPHNAYASWGERGEQVLEFKHAVRALHQAGIEVILDVVYNHTAEGNHLGPTLSFRGLDNASYYRLAEDRRHYTDTTGTGNSLLMRSPHVLQLIMDSLRYWVTEMHVDGFRFDLAATLARQFHEVDRLSSFFDLVQQDPVVSQVKLIAEPWDVGEGGYQVGNFPPLWTEW…	715
12431	13043	fig|2686304.3.peg.6955	Limit dextrin alpha-1,6-maltotetraose-hydrolase (EC 3.2.1.196)	Streptomyces sp. T44	2686304.3	CP047020	MQVWPGEAYPLGATYDGAGTNFAVFTEAADRVELCLLHDDGSETAVELRESDAFVRHAYVPGVMPGQRYGFRVHGPYDPARGMRCNSAKLLLDPYAKAVGGSVRWGEEVYGYHFGAPERRNDLDSAPHTMTSVVINPYFDWGDDRPPRTEYHHTIIYEAHVKGLTMRHPGLPEELRGTYAALAHPVLLEHLTELGVTALELMPVHQFVNDHRLVDLGLNNYWGYNTIGFFAPHNAYASWGDRGQQVLEFKSAVRALHEAGIEVILDVVYNHTAEGNHLGPTLSFKGIDNPSYYRLADDPRYYMDTTGTGNSLLMRSPHVLQLIMDSLRYWVTEMHVDGFRFDLAATLARQFHEVDRLSSFFDLVQQDPVVSQVKLIAEPWDVGEGGYQVGNFPPLWTEW…	706
12437	13049	fig|2695266.3.peg.6141	Limit dextrin alpha-1,6-maltotetraose-hydrolase (EC 3.2.1.196)	Streptomyces sp. HM190	2695266.3	CP047318	MQVWPGQAYPLGATYDGAGTNFAVFSEAADRVELCLLHDDGSETAVELRETDAFVRHAYLPGVMPGQRYGFRVHGPYAPERGLRCNSAKLLLDPYARAISGSVSWGEEVYGYHFGAPERRNDLDSAPHMMTSVVVNPYFDWGDDRRPRTEYHHTVIYEAHVKGLTMRHPGLPEELRGTYAALAHPAVIEHLTELGVTALEMMPVHQFVNDHRLVDMGLSNYWGYNTIGFFAPHNAYASWGDRGQQVLEFKSAVRALHEAGIEVILDVVYNHTAEGNHLGPTLSFRGLDNPSYYRLTDDPRYYMDTTGTGNSLLMRSPHVLQLIMDSLRYWVTEMHVDGFRFDLAATLARQFHEVDRLSSFFDLVQQDPVVSQVKLIAEPWDVGEGGYQVGNFPPLWTEW…	718
12441	13053	fig|2692233.3.peg.7240	Limit dextrin alpha-1,6-maltotetraose-hydrolase (EC 3.2.1.196)	Streptomyces sp. HF10	2692233.3	CP047144	MRIWQESTKMGPRPGRMSPLGATFDGAGTNFAVFSEVAQLVELCLFDEDGSEERVPLREVDGFVHHIYLPDVGPGRRYGFRVHGPCRPERGERCNPNKLLLDPYAKAIEGEIHWDEALFPYRFGDVEQRNDLDSAPYTAKSVVVNPYFDWGSDHPPRTPYHETVIYEAHVKGMTRTHPAIPEAVRGTYAALAHPAMVEYFVKLGVTAVELMPVHQFVQDHALVQKGLSNYWGYNTIGFFAPHNAYCSSGQRGEQVQEFRSMVKALHEAGIEVILDVVYNHTAEGNHLGPVLSFRGLDNAAYYRLSEQDPRFHWDTTGTGNSLRMNHPHTLQLIMDSLRYWVTEMHVDGFRFDLAATLARQFHAVDRLSSFFDLVQQDPVISQVKLIAEPWDVGDGGYQV…	713
12480	13092	fig|2692234.3.peg.6570	Limit dextrin alpha-1,6-maltotetraose-hydrolase (EC 3.2.1.196)	Streptomyces sp. GS7	2692234.3	CP047146	MQVWPGQMYPLGATYDGAGTNFAVFSEAATRIELCLLHDDGSETAVELRESDAFVRHAYLPGVMPGQRYGFRAHGPYEPERGHRCNSAKLLLDPYARAMSGVIDWDEAVYGYHFGRPEVRNDLDSAPHTMASVVVNPYFDWGDDRPPRTAYHETVLYEAHVKGLTMRHPELPDELRGTYAALAHPAIIDHLTKLGVTALELMPVHQFVQDHRLVDAGLTNYWGYNTIGFFAPHNAYASWGDRGQQVLEFKTAVRALHQAGIEVILDVVYNHTAEGSHLGPTLSFRGLDNASYYRLSEDRQYYMDTTGTGNSLLMRSPHVLQLVMDSLRYWVQEMRVDGFRFDLAATLARQFHEVDRLSSFFDLVHQDPVVSQVKLIAEPWDVGEGGYQVGNFPPLWTEW…	748
12517	13130	fig|1821625.3.peg.5801	Limit dextrin alpha-1,6-maltotetraose-hydrolase (EC 3.2.1.196)	Streptomyces sp. VN1	1821625.3	CP036534	MQVWPGEAYPLGATYDGAGTNFAVFTEAADRAELCLLHDDGSETAIELRESDAFVRHAYVPGVMPGQRYGYRVHGPYAPERGLRCNSAKLLLDPYARAISGAVQWGEEVYGYHFGEPERRNDLDSAPHTMTSVVVNPYFDWGDDRRPRTEYHHTVIYEAHVKGLTMRHPGLPEELRGTYAALAHPAIVEHLTELGVTALELMPVHQFVNDHRLVDMGLNNYWGYNTVGFFAPHNAYASWGDRGQQVLEFKSAVKALHEAGIEVILDVVYNHTAEGNHLGPTLSLKGLDNPSYYRLADDPRYYTDTTGTGNSLLMRSPHVLQMIMDSLRYWVTEMHVDGFRFDLAATLARQFHEVDRLSSFFDLVQQDPVVSQVKLIAEPWDVGEGGYQVGNFPPLWTEW…	733
12530	13143	fig|66871.3.peg.1508	Limit dextrin alpha-1,6-maltotetraose-hydrolase (EC 3.2.1.196)	Streptomyces aureoverticillatus strain HN6	66871.3	CP048641	MQVWPGQAYPLGATYDGAGTNFAVFSEAADRVELCLLHDDGSETAVELRESDAFVRHAYLPGVMPGQRYGFRAHGPFDPARGQRLNSAKLLLDPYAHAVSGSVSWGEEVYGYHFGSPDKRNDLDSAPHMMTSVVVNPYFDWGDDRPPRTPYNETVLYEAHVKGLTMLHPELPDELRGTYAALAHPAVIEHLTELGVTALELMPVHQFVNDHRLVDLGLNNYWGYNTIGFFAPHNAYASWGDRGEQVLEFKSAVKALHEAGIEVILDVVYNHTAEGNHLGPTLSFRGLDNASYYRLTDDPRYYMDTTGTGNSLLMRNPHVLQLIMDSLRHWVTEMHVDGFRFDLAATLARQFHEVDRLSSFFDLVQQDPVVSQVKLIAEPWDVGEGGYQVGNFPPLWTEW…	702
12546	13159	fig|2721244.3.peg.6652	Limit dextrin alpha-1,6-maltotetraose-hydrolase (EC 3.2.1.196)	Streptomyces sp. RPA4-2	2721244.3	CP050975	MQVWPGEAYPLGATYDGAGTNFAVFSEAADRIELCLLHDDGSETAVELRESDAFVRHAYLPGIMPGQRYGFRVHGPYAPERGQRVNSAKLLLDPYARAISGSITWGEEVYGYPFGSPDKRNDLDSAPHTMTSVVVNPYFDWGDDRRPRTEYHHTVIYEAHVKGLTMQHPALPDELRGTYAALAHPAIIEHLTELGVTALELMPVHQFVNDHRLVEMGLNNYWGYNTIGFFAPHNTYASWGDRGQQVLEFKSAVRALHEAGIEVILDVVYNHTAEGNHLGPTLSFRGLDNASYYRLADDPRYYMDTTGTGNSLLMRSPHVLQLIMDSLRYWVTEMHVDGFRFDLAATLARQFHEVDRLSSFFDLVQQDPVVSQVKLIAEPWDVGEGGYQVGNFPPLWTEW…	705
12568	13181	fig|1265399.3.peg.1762	Limit dextrin alpha-1,6-maltotetraose-hydrolase (EC 3.2.1.196)	Streptomyces sp. ID38640	1265399.3	CP049782	MQVWPGQMYPLGATYDGAGTNFAVFSEAAKRIELCLLHDDGSETAVELRESDAFVRHAYLPGVMPGQRYGFRAHGPYEPERGQRCNSAKLLLDPYARAMSGRIDWDEAVYGYHFGRPEVRNDLDSAPHTMASVVVNPYFDWGDDRPPRTAYHETVLYEAHVKGLTMRHPELPEELRGTYAALAHPAIIDHLTKLGVTALELMPVHQFVQDHRLVDAGLTNYWGYNTIGFFAPHNAYASWGDRGQQVLEFKTAVRALHQAGIEVILDVVYNHTAEGSHLGPTLSFRGLDNASYYRLSDDKQYYMDTTGTGNSLLMRSPHVLQLVMDSLRYWVQEMRVDGFRFDLAATLARQFHEVDRLSSFFDLVHQDPVVSQVKLIAEPWDVGEGGYQVGNFPPLWTEW…	728
12622	13240	fig|1476754.3.peg.5441	Limit dextrin alpha-1,6-maltotetraose-hydrolase (EC 3.2.1.196)	Streptomyces sp. 604F	1476754.3	CP026490	MQVWPGQAYPLGASYDGAGTNFAVFSEAADRIELVLLHDDGSETAVELRETDAFVRHAYLPGVMPGQRYGFRVHGPYAPERGQRCNSAKLLLDPYARAVSGRIKWGEEVYGYHFGSPEKRNDLDSAPHTMTSVVVNPYFDWGDDRRPRTDYHRTVIYEAHVKGLTMLHPALPEELRGTYAALAHPAILEHLTELGITTLELMPVHQFVNDHRLADAGLANYWGYNTIGFFAPHNAYASWGDRGQQVLEFKSAVRALHQAGIEVILDVVYNHTAEGNHLGPTLSFRGLDNASYYRLSGDDPRYYMDTTGTGNSLLMRSPHVLQLIMDSLRYWVTDMHVDGFRFDLAATLARQFHEVDRLSSFFDLVQQDPVVSQVKLIAEPWDVGEGGYQVGNFPPLWTE…	715
12644	13262	fig|2721173.3.peg.6404	Limit dextrin alpha-1,6-maltotetraose-hydrolase (EC 3.2.1.196)	Streptomyces sp. DSM 40868	2721173.3	CP050504	MQVWPGEAYPLGATYDGAGTNFAVFTEAADRVELCLLHDDGSETAVELRESDAFVRHAYLPGVMPGQRYGFRVHGPYDPGRGLRCNSAKLLLDPYAKAVSGSVRWGEEVYGYHFGAPERRNDLDSAPHTMTSVVINPYFDWGDDRPPRTEYHHTVIYEAHVKGLTMRHPDLPEELRGTYAGLAHPAVIEHLTKLGVTALELMPVHQFVNDHRLADMGLSNYWGYNTIGFFAPHNAYASWGDRGQQVLEFKSAVRALHEAGIEVILDVVYNHTAEGNHLGPTLSFKGIDNPSYYRLADDPRYYMDTTGTGNSLLMRSPHVLQLIMDSLRYWVTEMHVDGFRFDLAATLARQFHEVDRLSSFFDLVQQDPVVSQVKLIAEPWDVGEGGYQVGNFPPLWTEW…	703
12663	13282	fig|1890.28.peg.6199	Limit dextrin alpha-1,6-maltotetraose-hydrolase (EC 3.2.1.196)	Streptomyces antibioticus strain DSM 41481	1890.28	CP050692	MQVWPGEAYPLGATYDGAGTNFAVFTEAADRVELCLLHDDGSETAVELRESDAFVRHAYLPGIMPGQRYGFRVHGPYEPARGLRCNSAKLLLDPYAKAVAGEVHWGEEVYGYHFGAPDRRNDLDSAPHTMTSVVVNPYFDWGDDRPPRTEYHRTVIYEAHVKGLTMRHPGLPEELRGTYAGLAHPALIEHLTTLGVTALELMPVHQFVNDHRLVDMGLNNYWGYNTIGFFAPHNAYASWGDRGQQVLEFKSAVRALHEAGIEVILDVVYNHTAEGNHLGPTLSFRGIDNERYYRLSEDRRFYTDTTGTGNSLLMRSPHVLQMIMDSLRYWVTEMHVDGFRFDLAATLARQFHEVDRLSSFFDLVQQDPVVSQVKLIAEPWDVGEGGYQVGNFPPLWTEW…	702
12669	13288	fig|1661.74.peg.539	Limit dextrin alpha-1,6-maltotetraose-hydrolase (EC 3.2.1.196)	Trueperella pyogenes strain jx18	1661.74	CP050810	MEIWPGKPYPLGATFDGTGTNFAIFSSVAEMIELCLIDDDGKESRVELREVDAFVWHCYLPGIRPGQRYGFRVHGPFDPENGHRCDPSKILLDPYAKAIEGQVDNHQANFSYDFHDHTQRAQLDSLGHTMLSVVVNPFFDWGHDRPPKHEYHNTIIYEAHLKGMTALHPDIPEDLRGTYMGMAHPAMVNYLKDLGITAVELMPIHQFVNDTSLQDKGLSNYWGYNTIGFFAPQNTYSSSGEVGSQVEEFKAMVKAYHAADIEVILDVVYNHTAEGNHMGPTLSFRGIDNRAYYRLVDGDLAHYFDTTGTGNSLNMSSPHSLQLIMDSLRYWVVDMHVDGFRFDLASTLARELHAVDKLSAFFDIIQQDPIISQVKLIAEPWDVGEGGYNVGEFPPLWTE…	748
12686	13305	fig|67305.10.peg.6606	Limit dextrin alpha-1,6-maltotetraose-hydrolase (EC 3.2.1.196)	Streptomyces hawaiiensis strain ATCC 12236	67305.1	CP021978	MQVWPGEAYPLGATYDGAGTNFAVFTEAADRVELCLLHDDGSETAIELRESDAFVRHAYVPGIMPGQRYGFRVHGPYAPERGLRCNSAKLLLDPYARAISGSISWGEEVYGYHFDDPDRRNDLDSAPHTMTSVVVNPYFDWGDDRRPRTEYHHTVIYEAHVKGLTMRHPGLPEELRGTYAALAHPAIIEHLTELGVTALELMPVHQFVNDHRLVDMGLNNYWGYNTIGFFAPHNAYASWGDRGQQVLEFKSAVKALHEAGIEVILDVVYNHTAEGNHMGPTLSFKGLDNSRYYRLTEDPRYYMDTTGTGNSLLMRSPHVLQLIMDSLRYWVTDMHVDGFRFDLAATLARQFHEVDRLSSFFDLVQQDPVVSQVKLIAEPWDVGEGGYQVGNFPPLWTEW…	710
12706	13325	fig|1188315.3.peg.2105	Limit dextrin alpha-1,6-maltotetraose-hydrolase (EC 3.2.1.196)	Streptomyces sp. AgN23	1188315.3	CP007153	MQVWPGQAYPLGATYDGAGTNFAVFSEAAVRIELCLLHDDGSETAVELRESDAFVRHAYLPGIMPGQRYGFRAHGPYEPESGHRCNSAKLLLDPYAKAISGRIGWGEEVYGYHFGRPDKRNDLDSAPHTMASVVVNPYFDWGDDRPPRTDYHRTVIYEAHVKGLTMRHPRLPEELRGTYAALAHPAIIEHLTELGVTTLELMPVHQFVHDHRLADAGLANYWGYNTIGFFAPHNAYASWGDRGQQVLEFKSAVRALHQAGIEVILDVVYNHTAEGNHLGPTLSFRGLDNASYYRLTEDRRYYMDTTGTGNSLLMRSPHVLQLIMDSLRYWVTEMHVDGFRFDLAATLARQFHEVDRLSSFFDLVQQDPVVSQVKLIAEPWDVGEGGYQVGNFPPLWTEW…	714
12721	13340	fig|2730915.3.peg.1792	Limit dextrin alpha-1,6-maltotetraose-hydrolase (EC 3.2.1.196)	Streptomyces sp. Z423-1	2730915.3	CP053109	MQVWPGEAYPLGATYDGAGTNFAVFTEAADRVELCLLHDDGSETAVELRESDAFVRHAYLPGVMPGQRYGYRVHGPYAPERGLRCNSAKLLLDPYARAISGSVSWGEEVYGYPFGSPDKRNDLDSAPHTMTSVVVNPYFDWGDDRPPRTEYHETVIYEAHVKGLTMRHPELPEELRGTYAALAHPAVIDHLTGLGVTALELMPVHQFVNDHRLVDLGLSNYWGYNTIGFFAPHNTYASWGDRGQQVLEFKSAVRALHEAGIEVILDVVYNHTAEGNHLGPTLSFRGLDNPSYYRLADDPRYYMDTTGTGNSLLMRSPHVLQLIMDSLRYWVTEMHVDGFRFDLAATLARQFHEVDRLSSFFDLVQQDPVVSQVKLIAEPWDVGEGGYQVGNFPPLWTEW…	702
12732	13351	fig|2726118.3.peg.1560	Limit dextrin alpha-1,6-maltotetraose-hydrolase (EC 3.2.1.196)	Streptomyces sp. jing01	2726118.3	CP053189	MQVWPGEAYPLGATYDGAGTNFAVFTEAADRVELCLLHDDGSETAVELRESDAFVRHAYVPGVMPGQRYGFRVHGPYDPGRGLRCNSAKLLLDPYAKAISGSVRWGEEVYGYHFGAPERRNDLDSAPHTMTSVVINPYFDWGDDRPPRTEYHHTVIYEAHVKGLTMRHPGLPEELRGTYAGLAHPAIIEHLTKLGVTAIELMPVHQFVNDHRLVDMGLNNYWGYNTIGFFAPHNAYASWGDRGQQVLEFKSAVRALHEAGIEVILDVVYNHTAEGNHLGPTLSFKGIDNPSYYRLTEDPRYYMDTTGTGNSLLMRSPHVLQLIMDSLRYWVTDMHVDGFRFDLAATLARQFHEVDRLSSFFDLVQQDPVVSQVKLIAEPWDVGEGGYQVGNFPPLWTEW…	703
12751	13371	fig|249586.4.peg.7182	Limit dextrin alpha-1,6-maltotetraose-hydrolase (EC 3.2.1.196)	Streptomyces cacaoi subsp. asoensis strain H2S5	249586.4	CP049838	MQVWPGEAYPLGATYDGAGTNFAVFTEAADRVELCLLHDDGSETAVELRESDAFVRHAYLPGVMPGQRYGFRMHGPYEPARGQRCNSAKLLLDPYAKAISGSVRWGEEVYGYHFDTPERRNDLDSAPHTMTSVVVNPYFDWGDDRRPRTEYHHTVIYEAHVKGLTMRHPGLPEELRGTYAALAHPAIIEHLTELGVTALELMPVHQFVNDHRLVDMGLNNYWGYNTIGFFAPHNAYASWGDRGQQVLEFKSAVRALHEAGIEVILDVVYNHTAEGNHLGPTLSFRGIDNQSYYRLTDDPRYYMDTTGTGNSLLMRSPHVLQMIMDSLRYWVLEMHVDGFRFDLAATLARQFHEVDRLSSFFDLVQQDPVVSQVKLIAEPWDVGEGGYQVGNFPPLWTEW…	702
12816	13440	fig|273677.35.peg.2084	Limit dextrin alpha-1,6-maltotetraose-hydrolase (EC 3.2.1.196)	Microbacterium oleivorans strain I46	273677.35	CP058316	MQVWPGSAYPLGATFDGNGTNFALFSEGAEKVELCLFDEDGTETCVDLRDVDAYVWHAYLPNVQPGQRYGYRVHGPNDPASGKRFNPSKLLLDPYAKAVEGQIDWGQPVFGYDFGDPDSFNEEDSAAHMMKGVVINPFFDWAGDRLPKIPYAESVIYEAHVKGLTQLHPDIPEDIRGSYAGIAHPAVIEHLKKIGVTALELMPVHQFVNDSTLQEKGLSNYWGYNTIAFFAPQNTYSSTDGHGQQVQEFKAMVKALHAAGIEVILDVVYNHTAEGNHMGPTLSMRGIDNEAYYRLEDDDKRYYTDYTGTGNSLNVGNPHALQLIMDSLRYWVTEMHVDGFRFDLAATLAREFYDVDRLSAFFELVQQDPIVSQVKLIAEPWDIGPGGYQVGNFPPQWTE…	738
12820	13444	fig|47853.8.peg.3634	Limit dextrin alpha-1,6-maltotetraose-hydrolase (EC 3.2.1.196)	Micromonospora carbonacea strain aurantiaca	47853.8	CP058322	MQVWPGERYPLGATHDGMGTNFAIFSEVAERVELCLFDEWDTGAERRVELREVDAYVWHCYIPGIEPGQRYGYRVHGPWDPANGIRCNPHKLLLDPYAKAVDGDVEWHPAVYDYEVGGDEDRMSETDSAPFMPKSVVVNPYFDWGNDRPPRTPYHHSVIYEAHVRGLTMRHPDIPEELRGTYAAIASPVMIEYFQRLGVTAVELMPVHQFVHDHRLADLGLRNYWGYNTIGFFAPHHGYAALGGLGQQVQEFRGMVKTLHAAGIEVILDVVYNHTAEGNHLGPTLSFKGVDNPSYYRLSEENRRYFVDYTGTGNSLNVRSPHSLQLIMDSLRYWVTEMHVDGFRFDLAATLAREFYEVDRLSTFFEVVQQDPVVSQVKLIAEPWDVGPGGYQVGNFPPL…	706
12868	13492	fig|1902.45.peg.6270	Limit dextrin alpha-1,6-maltotetraose-hydrolase (EC 3.2.1.196)	Streptomyces coelicolor strain M1154/pAMX4/pGP1416	1902.45	CP050522	MQVWPGEAYPLGATYDGAGTNFAVFTEAADRVELCLLHDDGSETAVELRESDAFVRHAYVPGVMPGQRYGYRVHGPYAPERGLRCNSAKLLLDPYARAISGEVQWGEEVYGYHFGAPERRNDLDSAPHTMTSVVVNPYFDWGDDRRPRTEYHHTVIYEAHVKGLTMRHPGLPEELRGTYAALAHPALIEHLTGLGVTALELMPVHQFVNDHRLVDMGLNNYWGYNTVGFFAPHNAYASWGDRGQQVLEFKSAVKALHEAGIEVILDVVYNHTAEGNHLGPTLSFKGLDNPSYYRLADDPRYYMDTTGTGNSLLMRSPHVLQMIMDSLRYWVTEMHVDGFRFDLAATLARQFHEVDRLSSFFDLVQQDPVVSQVKLIAEPWDVGEGGYQVGNFPPLWTEW…	702
12896	13521	fig|2742133.3.peg.5621	Limit dextrin alpha-1,6-maltotetraose-hydrolase (EC 3.2.1.196)	Streptomyces sp. NA02536	2742133.3	CP054939	MQVWPGEAYPLGATYDGAGTNFAVFTEAADRVELCLLHDDGSETAVELRESDAFVRHAYVPGVMPGQRYGFRAHGPYEPERGLRCNSAKLLLDPYARAIGGAVDWGEEVYGYHFGAPERRNDLDSAPHTMTSVVVNPYFDWGDDRRPRTEYHHTVIYEAHVKGLTMRHPGLPEELRGTYAGLAHPAVIDHLTGLGVTALELMPVHQFVNDHRLVDMGLNNYWGYNTIGFFAPHNAYASWGDRGQQVLEFKSAVKALHEAGIEVILDVVYNHTAEGNHLGPTLSFKGLDNPSYYRLTDDPRYYMDTTGTGNSLLMRSPHVLQMIMDSLRYWVTEMHVDGFRFDLAATLARQFHEVDRLSSFFDLVQQDPVVSQVKLIAEPWDVGEGGYQVGNFPPLWTEW…	710
12897	13522	fig|2742134.3.peg.1563	Limit dextrin alpha-1,6-maltotetraose-hydrolase (EC 3.2.1.196)	Streptomyces sp. NA03103	2742134.3	CP054920	MQVWPGEAYPLGATYDGAGTNFAVFTEAADRVELCLLHDDGSETAIELRESDAFVRHAYVPGVMPGQRYGYRVHGPYAPERGLRCNSAKLLLDPYARAISGAVQWGEEVYGYHFGQPERRNDLDSAPHTMTSVVVNPYFDWGDDRRPRTEYHHTVIYEAHVKGLTMRHPGLPEELRGTYAALAHPALIEHLTGLGVTALELMPVHQFVNDHRLVDMGLNNYWGYNTVGFFAPHNAYASWGDRGQQVLEFKSAVKALHEAGIEVILDVVYNHTAEGNHLGPTLSFKGLDNPSYYRLADDPRYYTDTTGTGNSLLMRSPHVLQMIMDSLRYWVTEMHVDGFRFDLAATLARQFHEVDRLSSFFDLVQQDPVVSQVKLIAEPWDVGEGGYQVGNFPPLWTEW…	702
12930	13557	fig|2751189.3.peg.5541	Limit dextrin alpha-1,6-maltotetraose-hydrolase (EC 3.2.1.196)	Streptomyces sp. NEAU-sy36	2751189.3	CP058977	MQVWPGEAYPLGATYDGAGTNFAVFTEAADRVELCLLHDDGSETAVELRESDAFVRHAYVPGVMPGQRYGFRVHGPYDPGRGLRCNSAKLLLDPYAKAIGGRIRWGEEVYGHHFDAPERRNDLDSAPHTMSSVVINPYFDWGDDRPPRTEYHHTVIYEAHVKGLTMRHPDIPEELRGTYAGLAHPALIEHLTKLGVTALELMPVHQFVNDHRLVDLGLSNYWGYNTIGFFAPHNAYASWGDRGQQVLEFKSAVRALHEAGIEVILDVVYNHTAEGNHLGPTLSFKGIDNPSYYRLADDPRYYTDTTGTGNSLLMRSPHVLQMIMDSLRYWVTEMHVDGFRFDLAATLARQFHEVDRLSSFFDLVQQDPVVSQVKLIAEPWDVGEGGYQVGNFPPLWTEW…	702
12947	13574	fig|67381.3.peg.915	Limit dextrin alpha-1,6-maltotetraose-hydrolase (EC 3.2.1.196)	Streptomyces violascens strain YIM 100212	67381.3	CP056773	MQVWPGQAYPLGASYDGAGTNFAVFSEAADRIELVLLHDDGSETAVELRETDAFVRHAYLPGVMPGQRYGFRVHGPYAPERGQRCNSAKLLLDPYARAVSGKIKWGEEVYGYHFGSPEKRNDLDSAPHTMTSVVVNPYFDWGDDRRPRTDYHRTVIYEAHVKGLTMLHPALPEELRGTYAALAHPAILEHLTELGITTLELMPVHQFVNDHRLADAGLANYWGYNTIGFFAPHNAYASWGDRGQQVLEFKSAVRALHQAGIEVILDVVYNHTAEGNHLGPTLSFRGLDNASYYRLSGDDPRYYMDTTGTGNSLLMRSPHVLQLIMDSLRYWVTDMHVDGFRFDLAATLARQFHEVDRLSSFFDLVQQDPVVSQVKLIAEPWDVGEGGYQVGNFPPLWTE…	715
